# Supplementary material for: Why georeferencing matters: Introducing a practical protocol to prepare species occurrence records for spatial analysis
Source: Ecol Evol. 2017 Dec 6;8(1):765–77. doi: 10.1002/ece3.3516 (PMC5756859; doi:10.1002/ece3.3516)
Supplement: Supplementary file 3 [file ECE3-8-765-s003.xlsx]

## Sheet: Original
Dataset	Source database	Herbarium	Accession	GUID	Latitude	Longitude	X	Y
Original	Consortium of Intermountain Herbarium	ASC	75099	2083359	37.5369	-107.077	-1.12535e+06	5.38359e+06
Original	Consortium of Intermountain Herbarium	ASC	75045	2083360	37.5179	-106.956	-1.11467e+06	5.37927e+06
Original	Consortium of Intermountain Herbarium	ASC	96002	2123610	37.8857	-107.845	-1.18776e+06	5.43779e+06
Original	Consortium of Intermountain Herbarium	BRY	BRYV0056360	3904497	38.4667	-108.8	-1.26007e+06	5.52281e+06
Original	Consortium of Intermountain Herbarium	CS	9828	512068	39.694	-105.8	-964976	5.61084e+06
Original	Consortium of Intermountain Herbarium	CS	9834	512069	39.694	-105.8	-964976	5.61084e+06
Original	Consortium of Intermountain Herbarium	CS	25889	512070	37.2437	-106.633	-1.09072e+06	5.3419e+06
Original	Consortium of Intermountain Herbarium	CS	17207	512071	37.2373	-106.627	-1.09031e+06	5.34106e+06
Original	Consortium of Intermountain Herbarium	CS	28320	512072	39.4139	-106.651	-1.04615e+06	5.59223e+06
Original	Consortium of Intermountain Herbarium	CS	28320	512073	38.877	-104.994	-908458	5.50506e+06
Original	Consortium of Intermountain Herbarium	CS	30427	512074	38.8501	-104.952	-905169	5.50136e+06
Original	Consortium of Intermountain Herbarium	CS	9822	512075	40.034	-107.152	-1.07688e+06	5.67138e+06
Original	Consortium of Intermountain Herbarium	CS	38533	512076	40.403	-105.87	-957202	5.69294e+06
Original	Consortium of Intermountain Herbarium	CS	71974	512077	38.4423	-107.347	-1.1297e+06	5.49271e+06
Original	Consortium of Intermountain Herbarium	CS	39338	512078	38.4624	-106.345	-1.03867e+06	5.47796e+06
Original	Consortium of Intermountain Herbarium	CS	9819	512079	39.0182	-107.236	-1.10679e+06	5.55681e+06
Original	Consortium of Intermountain Herbarium	CS	9835	512080	39.0182	-107.236	-1.10679e+06	5.55681e+06
Original	Consortium of Intermountain Herbarium	CS	48564	512081	38.9588	-107.133	-1.09896e+06	5.54824e+06
Original	Consortium of Intermountain Herbarium	CS	71942	512082	39.0207	-107.045	-1.08974e+06	5.55382e+06
Original	Consortium of Intermountain Herbarium	CS	9825	512083	40.4744	-106.275	-991040	5.70728e+06
Original	Consortium of Intermountain Herbarium	CS	18108	512084	40.7487	-106.648	-1.01765e+06	5.74437e+06
Original	Consortium of Intermountain Herbarium	CS	9832	512085	39.0819	-106.38	-1.02895e+06	5.54976e+06
Original	Consortium of Intermountain Herbarium	CS	52359	512086	40.7341	-105.6	-927307	5.72669e+06
Original	Consortium of Intermountain Herbarium	CS	53417	512087	40.7196	-105.524	-920979	5.72393e+06
Original	Consortium of Intermountain Herbarium	CS	53443	512088	40.7196	-105.41	-911075	5.72229e+06
Original	Consortium of Intermountain Herbarium	CS	9821	512089	40.7196	-105.41	-911075	5.72229e+06
Original	Consortium of Intermountain Herbarium	CS	48825	512090	40.6305	-105.684	-936536	5.71611e+06
Original	Consortium of Intermountain Herbarium	CS	9829	512091	40.6305	-105.684	-936536	5.71611e+06
Original	Consortium of Intermountain Herbarium	CS	9833	512092	40.3835	-105.504	-925617	5.6853e+06
Original	Consortium of Intermountain Herbarium	CS	9827	512093	40.2547	-105.615	-937812	5.67222e+06
Original	Consortium of Intermountain Herbarium	CS	9830	512094	40.5233	-105.879	-955618	5.7068e+06
Original	Consortium of Intermountain Herbarium	CS	9823	512095	40.6151	-105.305	-903949	5.70888e+06
Original	Consortium of Intermountain Herbarium	CS	9820	512096	40.5158	-105.588	-930449	5.70163e+06
Original	Consortium of Intermountain Herbarium	CS	9049	512098	37.1412	-105.091	-949396	5.30526e+06
Original	Consortium of Intermountain Herbarium	CS	74470	512099	37.4427	-107.177	-1.13666e+06	5.37447e+06
Original	Consortium of Intermountain Herbarium	CS	24903	512100	37.4585	-108.156	-1.22647e+06	5.3945e+06
Original	Consortium of Intermountain Herbarium	CS	32113	512101	38.4489	-107.581	-1.15073e+06	5.49768e+06
Original	Consortium of Intermountain Herbarium	CS	9831	512102	38.0229	-107.677	-1.16926e+06	5.45047e+06
Original	Consortium of Intermountain Herbarium	CS	9836	512103	38.0229	-107.677	-1.16926e+06	5.45047e+06
Original	Consortium of Intermountain Herbarium	CS	16298	512107	39.0203	-106.756	-1.06383e+06	5.54886e+06
Original	Consortium of Intermountain Herbarium	CS	28536	512108	39.0998	-106.94	-1.07857e+06	5.56108e+06
Original	Consortium of Intermountain Herbarium	CS	73021	512110	37.5833	-106.524	-1.07342e+06	5.3794e+06
Original	Consortium of Intermountain Herbarium	CS	65278	512111	38.3683	-106.308	-1.03719e+06	5.46649e+06
Original	Consortium of Intermountain Herbarium	CS	29761	512112	37.8303	-105.448	-969389	5.39073e+06
Original	Consortium of Intermountain Herbarium	CS	25470	512113	37.8885	-107.522	-1.15823e+06	5.43216e+06
Original	Consortium of Intermountain Herbarium	CS	59661	512114	37.8267	-107.795	-1.18457e+06	5.43006e+06
Original	Consortium of Intermountain Herbarium	CS	31415	512115	37.8639	-107.751	-1.1797e+06	5.43353e+06
Original	Consortium of Intermountain Herbarium	CS	58373	512116	39.7036	-106.146	-995384	5.61727e+06
Original	Consortium of Intermountain Herbarium	CS	72071	512117	38.4966	-106.325	-1.03611e+06	5.48156e+06
Original	Consortium of Intermountain Herbarium	CS	77890	516736	37.7634	-107.587	-1.16706e+06	5.41893e+06
Original	Consortium of Intermountain Herbarium	CS	79004	517716	39.6583	-105.603	-948201	5.60379e+06
Original	Consortium of Intermountain Herbarium	CS	79723	518468	40.1948	-106.149	-985682	5.67344e+06
Original	Consortium of Intermountain Herbarium	CS	78708	518504	37.4716	-106.896	-1.11018e+06	5.37287e+06
Original	Consortium of Intermountain Herbarium	CS	78391	518867	38.7742	-104.988	-909826	5.49313e+06
Original	Consortium of Intermountain Herbarium	CS	82281	521731	38.992	-107.045	-1.09037e+06	5.55053e+06
Original	Consortium of Intermountain Herbarium	CS	83322	522786	40.5958	-105.945	-959895	5.71605e+06
Original	Consortium of Intermountain Herbarium	CS	85209	524616	40.075	-105.454	-927114	5.64931e+06
Original	Consortium of Intermountain Herbarium	CS	84899	524771	39.8539	-105.664	-949821	5.6271e+06
Original	Consortium of Intermountain Herbarium	CS	89853	528830	39.1384	-106.776	-1.0631e+06	5.56274e+06
Original	Consortium of Intermountain Herbarium	CS	91485	529909	38.165	-107.459	-1.1462e+06	5.46285e+06
Original	Consortium of Intermountain Herbarium	CS	92058	530963	39.9721	-105.938	-971641	5.64476e+06
Original	Consortium of Intermountain Herbarium	CS	92317	531216	38.8191	-106.619	-1.05586e+06	5.52349e+06
Original	Consortium of Intermountain Herbarium	CS	94506	3016304	37.549	-107.468	-1.1611e+06	5392026
Original	Consortium of Intermountain Herbarium	DES	DES00035081	3095477	33.3905	-105.811	-1.09231e+06	4.8747e+06
Original	Consortium of Intermountain Herbarium	DES	DES00026091	3095478	38.4396	-109.242	-1.30045e+06	5.52861e+06
Original	Consortium of Intermountain Herbarium	DES	DES00030983	3095479	33.3973	-105.735	-1.08461e+06	4.87421e+06
Original	Consortium of Intermountain Herbarium	DES	DES00023345	3095480	39.0478	-108.163	-1.1888e+06	5.57694e+06
Original	Consortium of Intermountain Herbarium	DES	DES00021993	3095482	36.3425	-105.403	-993926	5.21676e+06
Original	Consortium of Intermountain Herbarium	FLD	111	3103186	37.4097	-107.252	-1.14432e+06	5.37201e+06
Original	Consortium of Intermountain Herbarium	FLD	10379	3112592	37.5206	-107.195	-1.13663e+06	5.38381e+06
Original	Consortium of Intermountain Herbarium	JEMEZ	2513	3510359	36.0021	-106.817	-1.13494e+06	5.2006e+06
Original	Consortium of Intermountain Herbarium	KHD	KHD00037151	3037782	38.9984	-105.5	-951745	5.52646e+06
Original	Consortium of Intermountain Herbarium	KHD	KHD00037150	3037803	39.9032	-105.49	-933554	5.63018e+06
Original	Consortium of Intermountain Herbarium	KHD	KHD00037149	3037812	39.7251	-105.516	-939275	5.61016e+06
Original	Consortium of Intermountain Herbarium	KHD	KHD00037148	3037819	38.9984	-105.5	-951745	5.52646e+06
Original	Consortium of Intermountain Herbarium	KHD	KHD00037607	3037883	39.6167	-105.417	-932494	5.59626e+06
Original	Consortium of Intermountain Herbarium	KHD	KHD00037649	3037884	39.6363	-105.594	-947827	5.60113e+06
Original	Consortium of Intermountain Herbarium	KHD	KHD00037650	3037885	38.9984	-105.5	-951745	5.52646e+06
Original	Consortium of Intermountain Herbarium	KHD	KHD00037651	3037891	40.5188	-105.892	-956776	5.70647e+06
Original	Consortium of Intermountain Herbarium	KHD	KHD00037653	3037892	38.986	-106.945	-1.08156e+06	5.54814e+06
Original	Consortium of Intermountain Herbarium	KHD	KHD00037652	3037893	38.8138	-104.992	-909464	5.49775e+06
Original	Consortium of Intermountain Herbarium	KHD	KHD00037655	3037896	38.8386	-105.043	-913602	5.50134e+06
Original	Consortium of Intermountain Herbarium	KHD	KHD00037614	3037897	38.9291	-105.046	-912150	5.51181e+06
Original	Consortium of Intermountain Herbarium	KHD	KHD00037648	3037898	39.1788	-107.239	-1.10348e+06	5.57525e+06
Original	Consortium of Intermountain Herbarium	KHD	KHD00037654	3037899	38.6808	-108.601	-1.23685e+06	5.54337e+06
Original	Consortium of Intermountain Herbarium	KHD	KHD00037147	3037925	39.1126	-104.919	-897438	5.53116e+06
Original	Consortium of Intermountain Herbarium	KHD	KHD00037146	3039761	38.9984	-105.5	-951745	5.52646e+06
Original	Consortium of Intermountain Herbarium	KHD	KHD00037610	3044157	40.3452	-105.654	-939434	5.68312e+06
Original	Consortium of Intermountain Herbarium	KHD	KHD00037611	3045329	39.9031	-105.588	-942184	5.63161e+06
Original	Consortium of Intermountain Herbarium	KHD	KHD00037613	3045406	38.8386	-105.043	-913602	5.50134e+06
Original	Consortium of Intermountain Herbarium	KHD	KHD00037609	3046457	39.8769	-105.436	-929251	5.62637e+06
Original	Consortium of Intermountain Herbarium	KHD	KHD00037612	3047227	37.8185	-107.922	-1.19635e+06	5.43149e+06
Original	Consortium of Intermountain Herbarium	KHD	KHD00037646	3047853	39.6616	-105.878	-972485	5.60831e+06
Original	Consortium of Intermountain Herbarium	KHD	KHD00037647	3048959	39.6583	-105.603	-948197	5.60379e+06
Original	Consortium of Intermountain Herbarium	KHD	KHD00001481	3049492	38.992	-105.988	-995680	5.53319e+06
Original	Consortium of Intermountain Herbarium	KHD	KHD00003233	3050013	38.6429	-106.433	-1.04284e+06	5.50018e+06
Original	Consortium of Intermountain Herbarium	KHD	KHD00004742	3050430	39.0056	-106.601	-1.05034e+06	5.54461e+06
Original	Consortium of Intermountain Herbarium	KHD	KHD00017963	3054431	37.9721	-107.772	-1.1791e+06	5.44637e+06
Original	Consortium of Intermountain Herbarium	KHD	KHD00017962	3054433	39.1282	-106.506	-1.03926e+06	5.55711e+06
Original	Consortium of Intermountain Herbarium	KHD	KHD00017961	3054434	39.085	-106.969	-1.08149e+06	5.55988e+06
Original	Consortium of Intermountain Herbarium	KHD	KHD00017960	3054435	37.9026	-107.362	-1.14326e+06	5.43089e+06
Original	Consortium of Intermountain Herbarium	KHD	KHD00017959	3054436	39.0221	-107.093	-1.09393e+06	5.55479e+06
Original	Consortium of Intermountain Herbarium	KHD	KHD00017958	3054437	39.8858	-105.469	-932019	5.62787e+06
Original	Consortium of Intermountain Herbarium	KHD	KHD00017957	3054438	38.092	-105.66	-983773	5.4243e+06
Original	Consortium of Intermountain Herbarium	KHD	KHD00017956	3054439	37.918	-107.516	-1.15696e+06	5.43544e+06
Original	Consortium of Intermountain Herbarium	KHD	KHD00017955	3054440	38.9391	-106.456	-1.0387e+06	5.53459e+06
Original	Consortium of Intermountain Herbarium	KHD	KHD00019525	3055015	39.2695	-105.102	-910970	5.55183e+06
Original	Consortium of Intermountain Herbarium	KHD	KHD00037145	3057258	39.6612	-105.38	-928418	5.60083e+06
Original	Consortium of Intermountain Herbarium	KHD	KHD00026819	3057713	38.8248	-104.986	-908664	5.49893e+06
Original	Consortium of Intermountain Herbarium	KHD	KHD00026882	3057783	38.8219	-105.011	-910959	5.49895e+06
Original	Consortium of Intermountain Herbarium	KHD	KHD00026903	3057832	38.8208	-104.998	-909839	5.49864e+06
Original	Consortium of Intermountain Herbarium	KHD	KHD00022028	3057928	38.8161	-105.008	-910809	5.49823e+06
Original	Consortium of Intermountain Herbarium	KHD	KHD00037608	3060097	39.0216	-106.097	-1.00486e+06	5.53831e+06
Original	Consortium of Intermountain Herbarium	KHD		4671285	37.6836	-106.853	-1.10158e+06	5.39664e+06
Original	Consortium of Intermountain Herbarium	KHD		5423775	37.6803	-106.851	-1.1014e+06	5.39621e+06
Original	Consortium of Intermountain Herbarium	MESA	MESA01398	3411827	39.015	-107.046	-1.08993e+06	5.55317e+06
Original	Consortium of Intermountain Herbarium	MESA	MESA01397	3411828	39.04	-108.144	-1.1873e+06	5.57569e+06
Original	Consortium of Intermountain Herbarium	MESA	MESA01399	3411829	38.6892	-106.484	-1.04643e+06	5.50632e+06
Original	Consortium of Intermountain Herbarium	NMC	72923	153560	35.8717	-106.561	-1.11342e+06	5.18083e+06
Original	Consortium of Intermountain Herbarium	NMC	83733	3838855	36.5225	-105.45	-994819	5.23853e+06
Original	Consortium of Intermountain Herbarium	NMC	84362	5507732	36.0009	-105.637	-1.02277e+06	5.18045e+06
Original	Consortium of Intermountain Herbarium	NMCR	23609	99846	33.8827	-107.49	-1.24836e+06	4.96407e+06
Original	Consortium of Intermountain Herbarium	NMCR	24875	99901	33.6057	-109.005	-1.40476e+06	4.96295e+06
Original	Consortium of Intermountain Herbarium	NMCR	29947	100066	35.6508	-105.8	-1.04536e+06	5.14201e+06
Original	Consortium of Intermountain Herbarium	NPS	BAND1941	4571331	35.8478	-106.426	-1.1011e+06	5.17569e+06
Original	Consortium of Intermountain Herbarium	NPS	BAND1942	4571332	35.8478	-106.426	-1.1011e+06	5.17569e+06
Original	Consortium of Intermountain Herbarium	NY	783836	2848427	38.441	-109.226	-1.299e+06	5.52845e+06
Original	Consortium of Intermountain Herbarium	NY	783838	2848521	38.47	-109.281	-1.30318e+06	5.53288e+06
Original	Consortium of Intermountain Herbarium	NY	783837	2848871	38.544	-109.205	-1.29444e+06	5.53977e+06
Original	Consortium of Intermountain Herbarium	NY	1081660	2897289	38.4828	-109.236	-1.29877e+06	5.53341e+06
Original	Consortium of Intermountain Herbarium	RM	RM-101592	1129459	39.2396	-105.706	-965532	5.5573e+06
Original	Consortium of Intermountain Herbarium	RM	RM-103844	1131939	44.6599	-109.698	-1.17749e+06	6.23483e+06
Original	Consortium of Intermountain Herbarium	RM	RM-103946	1132052	44.6309	-109.759	-1.18302e+06	6.23276e+06
Original	Consortium of Intermountain Herbarium	RM	RM-106322	1134665	44.2298	-109.564	-1.17794e+06	6.18486e+06
Original	Consortium of Intermountain Herbarium	RM	RM-106661	1135040	44.5295	-109.861	-1.19365e+06	6.22348e+06
Original	Consortium of Intermountain Herbarium	RM	RM-134618	1166004	44.4183	-109.543	-1.17149e+06	6.20532e+06
Original	Consortium of Intermountain Herbarium	RM	RM-134808	1166215	44.544	-109.597	-1.1725e+06	6.22018e+06
Original	Consortium of Intermountain Herbarium	RM	RM-135094	1166532	44.4618	-109.946	-1.2022e+06	6.21763e+06
Original	Consortium of Intermountain Herbarium	RM	RM-135415	1166889	44.5295	-109.678	-1.17927e+06	6.22008e+06
Original	Consortium of Intermountain Herbarium	RM	RM-135533	1167020	44.4183	-109.564	-1.17308e+06	6.20569e+06
Original	Consortium of Intermountain Herbarium	RM	RM-135810	1167326	44.4328	-109.483	-1.16633e+06	6.20581e+06
Original	Consortium of Intermountain Herbarium	RM	RM-137407	1169087	44.6014	-109.492	-1.16275e+06	6.22459e+06
Original	Consortium of Intermountain Herbarium	RM	RM-138142	1169903	44.544	-109.901	-1.19646e+06	6.22584e+06
Original	Consortium of Intermountain Herbarium	RM	RM-138315	1170095	44.6309	-109.8	-1.18621e+06	6.23352e+06
Original	Consortium of Intermountain Herbarium	RM	RM-158541	1192323	37.7851	-107.356	-1.14545e+06	5.41724e+06
Original	Consortium of Intermountain Herbarium	RM	RM-158567	1192351	37.7938	-107.367	-1.14625e+06	5.41844e+06
Original	Consortium of Intermountain Herbarium	RM	RM-159374	1193246	37.5048	-106.683	-1.08979e+06	5.37302e+06
Original	Consortium of Intermountain Herbarium	RM	RM-159667	1193571	37.7546	-107.067	-1.11967e+06	5.40858e+06
Original	Consortium of Intermountain Herbarium	RM	RM-160992	1195040	37.6097	-106.845	-1.10246e+06	5.38795e+06
Original	Consortium of Intermountain Herbarium	RM	RM-162049	1196212	37.7436	-107.347	-1.14555e+06	5.41228e+06
Original	Consortium of Intermountain Herbarium	RM	RM-164189	1198587	37.6109	-106.686	-1.08776e+06	5.38535e+06
Original	Consortium of Intermountain Herbarium	RM	RM-164232	1198636	37.907	-106.902	-1.10115e+06	5.42328e+06
Original	Consortium of Intermountain Herbarium	RM	RM-165440	1199972	37.7338	-106.713	-1.08762e+06	5.40002e+06
Original	Consortium of Intermountain Herbarium	RM	RM-165838	1200413	37.8829	-107.484	-1.15493e+06	5.43083e+06
Original	Consortium of Intermountain Herbarium	RM	RM-166047	1200646	37.7132	-107.531	-1.1631e+06	5.41212e+06
Original	Consortium of Intermountain Herbarium	RM	RM-166189	1200803	37.5071	-106.931	-1.11256e+06	5.37757e+06
Original	Consortium of Intermountain Herbarium	RM	RM-166374	1201009	37.6806	-106.911	-1.10695e+06	5.39729e+06
Original	Consortium of Intermountain Herbarium	RM	RM-166582	1201240	37.7432	-106.934	-1.10766e+06	5.40492e+06
Original	Consortium of Intermountain Herbarium	RM	RM-166738	1201412	37.9623	-106.554	-1.06817e+06	5.42373e+06
Original	Consortium of Intermountain Herbarium	RM	RM-167061	1201770	37.6106	-107.669	-1.17813e+06	5.40283e+06
Original	Consortium of Intermountain Herbarium	RM	RM-168160	1202987	37.7833	-107.518	-1.16025e+06	5.41995e+06
Original	Consortium of Intermountain Herbarium	RM	RM-169276	1204223	39.7149	-105.556	-942932	5.60957e+06
Original	Consortium of Intermountain Herbarium	RM	RM-170061	1205095	40.3284	-106.132	-981474	5.68842e+06
Original	Consortium of Intermountain Herbarium	RM	RM-170638	1205731	39.7814	-105.676	-952287	5.61898e+06
Original	Consortium of Intermountain Herbarium	RM	RM-170718	1205820	39.6474	-105.799	-965811	5.60549e+06
Original	Consortium of Intermountain Herbarium	RM	RM-170846	1205961	39.7838	-105.999	-980785	5.62417e+06
Original	Consortium of Intermountain Herbarium	RM	RM-171123	1206268	40.0186	-105.694	-949244	5.64639e+06
Original	Consortium of Intermountain Herbarium	RM	RM-171796	1207014	39.8665	-105.596	-943623	5.62754e+06
Original	Consortium of Intermountain Herbarium	RM	RM-172212	1207475	40.0894	-105.656	-944595	5.65393e+06
Original	Consortium of Intermountain Herbarium	RM	RM-172275	1207544	40.1011	-105.68	-946458	5.65562e+06
Original	Consortium of Intermountain Herbarium	RM	RM-172399	1207680	39.6907	-105.614	-948576	5.60767e+06
Original	Consortium of Intermountain Herbarium	RM	RM-172481	1207772	39.6017	-105.752	-962542	5.59954e+06
Original	Consortium of Intermountain Herbarium	RM	RM-172792	1208116	39.6208	-105.605	-949146	5.59952e+06
Original	Consortium of Intermountain Herbarium	RM	RM-172834	1208163	39.6725	-105.565	-944614	5.60486e+06
Original	Consortium of Intermountain Herbarium	RM	RM-172973	1208317	39.8011	-105.749	-958370	5.62234e+06
Original	Consortium of Intermountain Herbarium	RM	RM-173960	1209413	39.6807	-105.473	-936263	5.60443e+06
Original	Consortium of Intermountain Herbarium	RM	RM-174056	1209520	39.7129	-106.008	-982962	5.61619e+06
Original	Consortium of Intermountain Herbarium	RM	RM-174282	1209771	40.3444	-106.096	-978080	5.6897e+06
Original	Consortium of Intermountain Herbarium	RM	RM-174783	1210319	40.3568	-106.064	-975057	5.69062e+06
Original	Consortium of Intermountain Herbarium	RM	RM-175388	1210989	40.1538	-105.729	-949689	5.66237e+06
Original	Consortium of Intermountain Herbarium	RM	RM-179602	1215650	39.9529	-105.927	-971090	5.64241e+06
Original	Consortium of Intermountain Herbarium	RM	RM-180133	1216241	39.741	-105.853	-968747	5.61703e+06
Original	Consortium of Intermountain Herbarium	RM	RM-181339	1217578	39.7025	-105.854	-969550	5.61263e+06
Original	Consortium of Intermountain Herbarium	RM	RM-207341	1246209	38.8335	-106.341	-1.03056e+06	5.52058e+06
Original	Consortium of Intermountain Herbarium	RM	RM-207590	1246482	39.5034	-106.647	-1.04383e+06	5.60239e+06
Original	Consortium of Intermountain Herbarium	RM	RM-209279	1248353	38.9776	-106.378	-1.0309e+06	5.53774e+06
Original	Consortium of Intermountain Herbarium	RM	RM-209804	1248937	38.5153	-106.269	-1.03068e+06	5.48281e+06
Original	Consortium of Intermountain Herbarium	RM	RM-331203	1381212	40.6196	-105.521	-922595	5.71248e+06
Original	Consortium of Intermountain Herbarium	RM	RM-333109	1383307	40.675	-105.458	-916047	5.71788e+06
Original	Consortium of Intermountain Herbarium	RM	RM-342545	1390417	35.931	-106.343	-1.09146e+06	5.18399e+06
Original	Consortium of Intermountain Herbarium	RM	RM-344342	1392412	35.6911	-105.614	-1.02675e+06	5.14372e+06
Original	Consortium of Intermountain Herbarium	RM	RM-371392	1422351	44.4763	-109.805	-1.19069e+06	6.21658e+06
Original	Consortium of Intermountain Herbarium	RM	RM-69148	1745576	38.224	-105.703	-985126	5.44023e+06
Original	Consortium of Intermountain Herbarium	RM	RM-85253	1765720	37.3456	-105.002	-937279	5.32774e+06
Original	Consortium of Intermountain Herbarium	RM	RM-425127	4698224	43.7381	-110.775	-1.28771e+06	6.15406e+06
Original	Consortium of Intermountain Herbarium	RM	RM-426470	4699551	43.7377	-110.787	-1.28869e+06	6.15426e+06
Original	Consortium of Intermountain Herbarium	RM	RM-430610	4703668	43.7784	-110.787	-1.2875e+06	6.15874e+06
Original	Consortium of Intermountain Herbarium	RM	RM-785497	4795366	39.642	-106.258	-1.00655e+06	5.61199e+06
Original	Consortium of Intermountain Herbarium	RM	RM-831685	4838661	39.5338	-106.182	-1.002e+06	5.5984e+06
Original	Consortium of Intermountain Herbarium	RM	RM-853596	4848384	44.8859	-109.665	-1.16903e+06	6.25912e+06
Original	Consortium of Intermountain Herbarium	RM	RM-853601	4848389	44.3893	-109.604	-1.17702e+06	6.20323e+06
Original	Consortium of Intermountain Herbarium	RM	RM-853607	4848395	44.5053	-109.664	-1.1788e+06	6.21715e+06
Original	Consortium of Intermountain Herbarium	RMBL	RMBL0009656	3030965	38.9545	-107.002	-1.08727e+06	5.54547e+06
Original	Consortium of Intermountain Herbarium	RMBL	RMBL0009837	3126808	38.9598	-106.958	-1.08329e+06	5.54535e+06
Original	Consortium of Intermountain Herbarium	RMBL	RMBL0009850	3126821	38.9584	-106.983	-1.08549e+06	5.5456e+06
Original	Consortium of Intermountain Herbarium	SJNM	9224	1974450	37.4553	-108.145	-1.22548e+06	5.3939e+06
Original	Consortium of Intermountain Herbarium	SJNM	9942	1975168	37.4	-106.672	-1.09103e+06	5.3607e+06
Original	Consortium of Intermountain Herbarium	SJNM	11715	1976941	37.2486	-106.651	-1.09236e+06	5.34279e+06
Original	Consortium of Intermountain Herbarium	SJNM	12332	1977558	37.4269	-108.105	-1.22254e+06	5.38988e+06
Original	Consortium of Intermountain Herbarium	SJNM	14390	1979615	37.4267	-108.107	-1.22273e+06	5.38988e+06
Original	Consortium of Intermountain Herbarium	SJNM	14820	1980045	37.4686	-106.807	-1.10199e+06	5.37097e+06
Original	Consortium of Intermountain Herbarium	SJNM	16943	1982164	37.6003	-107.341	-1.14819e+06	5.39563e+06
Original	Consortium of Intermountain Herbarium	SJNM	17111	1982332	37.6564	-107.347	-1.14748e+06	5.40221e+06
Original	Consortium of Intermountain Herbarium	SJNM	51517	2016424	37.0833	-106.629	-1.09385e+06	5.32324e+06
Original	Consortium of Intermountain Herbarium	SJNM	53401	2018307	37.4619	-108.095	-1.22078e+06	5.39372e+06
Original	Consortium of Intermountain Herbarium	SJNM	55022	2019927	33.8826	-107.491	-1.24837e+06	4.96406e+06
Original	Consortium of Intermountain Herbarium	SJNM	56663	2021556	36.8357	-106.403	-1.07798e+06	5.29059e+06
Original	Consortium of Intermountain Herbarium	SJNM	59384	2024274	36.2839	-105.16	-971948	5.20613e+06
Original	Consortium of Intermountain Herbarium	SJNM	59533	2024423	36.8344	-106.413	-1.07897e+06	5.29061e+06
Original	Consortium of Intermountain Herbarium	SJNM	60179	2025069	35.2406	-107.608	-1.22784e+06	5.1262e+06
Original	Consortium of Intermountain Herbarium	SJNM	18752	2081745	37.4663	-106.924	-1.1128e+06	5.37273e+06
Original	Consortium of Intermountain Herbarium	SJNM	60628	3277830	36.6909	-105.53	-999083	5.25946e+06
Original	Consortium of Intermountain Herbarium	SJNM	62312	3279492	36.9516	-105.318	-974216	5.28659e+06
Original	Consortium of Intermountain Herbarium	SJNM	63006	3389072	37.549	-107.611	-1.17422e+06	5.39464e+06
Original	Canadensys	UBC	13992250	13992250	54.5	-124.333	-1.80136e+06	7.61413e+06
Original	Canadensys	UBC	13992313	13992313	55.5667	-125.417	-1.80923e+06	7.74875e+06
Original	Canadensys	UBC	13996327	13996327	54.7833	-128.683	-2.02923e+06	7.77243e+06
Original	Canadensys	UBC	14002658	14002658	55.1667	-121.5	-1.60866e+06	7.60412e+06
Original	Canadensys	UBC	14009115	14009115	55.1167	-127.583	-1.95113e+06	7.76959e+06
Original	Canadensys	UBC	14012348	14012348	54.3167	-129.333	-2.09077e+06	7.74958e+06
Original	Canadensys	UBC	14013114	14013114	54.0833	-126.85	-1.96523e+06	7.64823e+06
Original	Canadensys	UBC	14016561	14016561	49	-119.7	-1.76226e+06	6.93161e+06
Original	Canadensys	UBC	14016960	14016960	55.4167	-123.033	-1.68418e+06	7.66863e+06
Original	Canadensys	UBC	14031723	14031723	55.4333	-123.033	-1.6834e+06	7.67027e+06
Original	Consortium of Intermountain Herbarium	UCR	UCR-7037	376825	33.374	-105.809	-1.09245e+06	4.87269e+06
Original	Consortium of Intermountain Herbarium	UCR	UCR-6646	376827	39.0444	-106.998	-1.08498e+06	5.55572e+06
Original	Consortium of Intermountain Herbarium	UCR	UCR-131280	403968	39.46	-106.62	-1.04239e+06	5.59699e+06
Original	Consortium of Intermountain Herbarium	UCR	UCR-149259	425615	36.639	-106.199	-1.06301e+06	5.26425e+06
Original	Consortium of Intermountain Herbarium	UCR	UCR-150121	426135	49.0353	-121.754	-1.89882e+06	6.99434e+06
Original	Consortium of Intermountain Herbarium	UCR	UCR-150067	426165	49.0353	-121.754	-1.89882e+06	6.99434e+06
Original	Consortium of Intermountain Herbarium	UCR	UCR-153148	430245	49.0383	-121.874	-1.90669e+06	6.99823e+06
Original	Consortium of Intermountain Herbarium	UNM	81754	4014698	35.7965	-105.771	-1.03964e+06	5.15865e+06
Original	Consortium of Intermountain Herbarium	UNM	97541	4040169	35.3088	-107.597	-1.22518e+06	5.13398e+06
Original	Consortium of Intermountain Herbarium	UNM	101182	4051543	35.8333	-106.475	-1.10609e+06	5.17484e+06
Original	Consortium of Intermountain Herbarium	UNM	66300	4094790	35.963	-105.646	-1.02436e+06	5.17614e+06
Original	Consortium of Intermountain Herbarium	UNM	66282	4094792	35.963	-105.646	-1.02436e+06	5.17614e+06
Original	Consortium of Intermountain Herbarium	UNM	55385	4094798	33.991	-107.187	-1.21596e+06	4.97102e+06
Original	Consortium of Intermountain Herbarium	UNM	48795	4094810	37.5861	-105.477	-976810	5.36286e+06
Original	Consortium of Intermountain Herbarium	UNM	48801	4094811	36.5542	-105.426	-991923	5.24186e+06
Original	Consortium of Intermountain Herbarium	UNM	20694	4094820	36.6693	-105.37	-984478	5.25444e+06
Original	Consortium of Intermountain Herbarium	UNM	28173	4094821	35.7588	-105.843	-1.04731e+06	5.1554e+06
Original	Consortium of Intermountain Herbarium	UNM	68753	4094824	37.6258	-105.466	-975019	5.36729e+06
Original	Consortium of Intermountain Herbarium	UNM	106898	4102897	35.9873	-106.448	-1.10024e+06	5.19239e+06
Original	Consortium of Intermountain Herbarium	UNM	111559	4107119	34.7583	-106.375	-1.11939e+06	5.04675e+06
Original	Consortium of Intermountain Herbarium	UNM	116585	4112762	36.5365	-105.225	-973318	5.23669e+06
Original	Consortium of Intermountain Herbarium	UNM	124850	4120477	33.3286	-108.651	-1.37692e+06	4.92248e+06
Original	Consortium of Intermountain Herbarium	UNM	129557	4143842	36.0009	-105.637	-1.02277e+06	5.18045e+06
Original	Consortium of Intermountain Herbarium	UNM	129145	4144258	36.5225	-105.45	-994819	5.23853e+06
Original	Consortium of Intermountain Herbarium	UTC	209204	259878	39.7	-105.633	-950099	5.60902e+06
Original	Consortium of Intermountain Herbarium	UTC	UTC00127503	3409153	45.1667	-109.5	-1.14891e+06	6.28702e+06
Original	Consortium of Intermountain Herbarium			2847245	38.413	-109.263	-1.30305e+06	5.52601e+06
Original	Consortium of Intermountain Herbarium			4014695	33.464	-105.769	-1.08657e+06	4.88274e+06
Original	Consortium of Intermountain Herbarium			4014696	35.7965	-105.771	-1.03964e+06	5.15865e+06
Original	Consortium of Intermountain Herbarium			4014697	35.7965	-105.771	-1.03964e+06	5.15865e+06
Original	Consortium of Intermountain Herbarium			4094732	33.9791	-107.16	-1.21349e+06	4.96907e+06
Original	Canadensys	ALTA-VP	ALTA-VP 112814	15877108	50.5994	-114.988	-1.38377e+06	6.98167e+06
Original	Canadensys			15887419	48.9167	-111.517	-1.1974e+06	6.73216e+06
Original	Canadensys	ALTA-VP	ALTA-VP 111371	15890797	53.0292	-117.327	-1.44732e+06	7.28676e+06
Original	Canadensys	ALTA-VP	ALTA-VP 119647	15894974	52.9678	-117.321	-1.44931e+06	7.28031e+06
Original	Canadensys	ALTA-VP	ALTA-VP 113277	15895403	52.9303	-117.272	-1.44767e+06	7.27533e+06
Original	Canadensys	ALTA-VP	ALTA-VP 122218	15915130	52.2253	-116.552	-1.42847e+06	7.18612e+06
Original	Canadensys	ALTA-VP	ALTA-VP 122757	15918449	49.0503	-113.881	-1.35975e+06	6.79398e+06
Original	Canadensys	ALTA-VP	ALTA-VP 124380	15923165	53.9517	-119.624	-1.55093e+06	7.43525e+06
Original	Canadensys	ALTA-VP	ALTA-VP 130381	15928060	50.25	-114.517	-1.36388e+06	6.93468e+06
Original	Canadensys	ALTA-VP	ALTA-VP 130382	15928099	50.25	-114.517	-1.36388e+06	6.93468e+06
Original	Canadensys	ALTA-VP	ALTA-VP 130383	15928100	52.0116	-116.468	-1.43087e+06	7.16204e+06
Original	Canadensys	ALTA-VP	ALTA-VP 130380	15934648	50.9475	-115.136	-1.38168e+06	7.02145e+06
Original	Canadensys	ALTA-VP	ALTA-VP 119063	15936345	49.0014	-113.841	-1.35852e+06	6.78792e+06
Original	Consortium of Pacific Northwest Herbarium	ALA-VP	ALA-VP-251328		39.4074	-105.35	-930527	5.57126e+06
Original	Consortium of Pacific Northwest Herbarium	BABY-VP	BABY-VP-192		51.8	-125.083	-1.97894e+06	7.37185e+06
Original	B.A. Bennett Herbarium	BABY-VP	BABY-VP-192		49.5	-119.5	-1.72783e+06	6.97757e+06
Original	Consortium of Pacific Northwest Herbarium	BABY-VP	BABY-VP-444		49.5	-119.5	-1.72783e+06	6.97757e+06
Original	Consortium of Pacific Northwest Herbarium	CIC-VP	CIC-VP-13029		44.101	-114.979	-1.60802e+06	6.28944e+06
Original	Consortium of Pacific Northwest Herbarium	CIC-VP	CIC-VP-19916		48.6352	-116.568	-1.56158e+06	6.81179e+06
Original	Consortium of Pacific Northwest Herbarium	CIC-VP	CIC-VP-19918		48.5828	-116.71	-1.57345e+06	6.80981e+06
Original	Consortium of Pacific Northwest Herbarium	CIC-VP	CIC-VP-20381		47.4273	-115.758	-1.5483e+06	6.66455e+06
Original	Consortium of Pacific Northwest Herbarium	CIC-VP	CIC-VP-43709		44.1401	-115.011	-1.60911e+06	6.29447e+06
Original	Consortium of Pacific Northwest Herbarium	CIC-VP	CIC-VP-44104		45.221	-115.975	-1.64423e+06	6.43522e+06
Original	Consortium of Pacific Northwest Herbarium	EWU-VP	EWU-VP-4965		48.7067	-120.917	-1.85731e+06	6.93617e+06
Original	Consortium of Pacific Northwest Herbarium	EWU-VP	EWU-VP-4966		48.7203	-120.667	-1.83979e+06	6.93029e+06
Original	Consortium of Pacific Northwest Herbarium	ID-VP	ID-VP-138825		44.0934	-114.997	-1.60964e+06	6.28907e+06
Original	Consortium of Pacific Northwest Herbarium	ID-VP	ID-VP-54081		48.6352	-116.568	-1.56158e+06	6.81179e+06
Original	Consortium of Pacific Northwest Herbarium	ID-VP	ID-VP-54104		47.441	-115.756	-1.54771e+06	6.66597e+06
Original	Consortium of Pacific Northwest Herbarium	ID-VP	ID-VP-88985		44.6599	-109.739	-1.18067e+06	6.23559e+06
Original	Consortium of Pacific Northwest Herbarium	IDS-VP	IDS-VP-13398		39.034	-107.089	-1.0933e+06	5.55608e+06
Original	Consortium of Pacific Northwest Herbarium	IDS-VP	IDS-VP-6010		38.9545	-107.002	-1.08727e+06	5.54547e+06
Original	Consortium of Pacific Northwest Herbarium	IDS-VP	IDS-VP-6227		38.9598	-106.958	-1.08329e+06	5.54535e+06
Original	Consortium of Pacific Northwest Herbarium	IDS-VP	IDS-VP-6244		38.9584	-106.983	-1.08549e+06	5.5456e+06
Original	Consortium of Pacific Northwest Herbarium	LEA-VP	LEA-VP-4899		49.3167	-114.433	-1.38937e+06	6.83418e+06
Original	Consortium of Pacific Northwest Herbarium	LEA-VP	LEA-VP-4902		49.35	-114.283	-1.37787e+06	6.83445e+06
Original	Consortium of Pacific Northwest Herbarium	LEA-VP	LEA-VP-4903		49.0333	-113.85	-1.3581e+06	6.79151e+06
Original	Consortium of Pacific Northwest Herbarium	LEA-VP	LEA-VP-4904		49.05	-113.933	-1.36339e+06	6.79506e+06
Original	Consortium of Pacific Northwest Herbarium	LEA-VP	LEA-VP-4905		49.4667	-114.417	-1.3832e+06	6.84971e+06
Original	Consortium of Pacific Northwest Herbarium	LEA-VP	LEA-VP-4906		49.1167	-114.05	-1.36935e+06	6.80465e+06
Original	Consortium of Pacific Northwest Herbarium	LEA-VP	LEA-VP-4907		49.05	-114.067	-1.3727e+06	6.79793e+06
Original	Consortium of Pacific Northwest Herbarium	LEA-VP	LEA-VP-4908		49.05	-113.9	-1.36106e+06	6.79435e+06
Original	Consortium of Pacific Northwest Herbarium	LEA-VP	LEA-VP-4909		49.1333	-114.15	-1.37577e+06	6.80858e+06
Original	Consortium of Pacific Northwest Herbarium	LEA-VP	LEA-VP-4910		49.1333	-114.15	-1.37577e+06	6.80858e+06
Original	Consortium of Pacific Northwest Herbarium	LEA-VP	LEA-VP-4911		49.1	-114.033	-1.36873e+06	6.80252e+06
Original	Consortium of Pacific Northwest Herbarium	LEA-VP	LEA-VP-4912		49.1667	-114.45	-1.39554e+06	6.81865e+06
Original	Consortium of Pacific Northwest Herbarium	LEA-VP	LEA-VP-4913		49.0333	-114	-1.36859e+06	6.79472e+06
Original	Consortium of Pacific Northwest Herbarium	LEA-VP	LEA-VP-4915		49.15	-114.1	-1.37174e+06	6.80927e+06
Original	Consortium of Pacific Northwest Herbarium	LEA-VP	LEA-VP-4917		49.1	-113.967	-1.36408e+06	6.80109e+06
Original	Consortium of Pacific Northwest Herbarium	LEA-VP	LEA-VP-4918		49.0833	-113.933	-1.3623e+06	6.79861e+06
Original	Consortium of Pacific Northwest Herbarium	LEA-VP	LEA-VP-4919		49.1	-113.917	-1.36059e+06	6.80002e+06
Original	Consortium of Pacific Northwest Herbarium	LEA-VP	LEA-VP-4920		50.6	-114.983	-1.38345e+06	6.98163e+06
Original	Consortium of Pacific Northwest Herbarium	LEA-VP	LEA-VP-4921		49.1333	-114.167	-1.37693e+06	6.80894e+06
Original	Consortium of Pacific Northwest Herbarium	LEA-VP	LEA-VP-4925		49.1333	-114.15	-1.37577e+06	6.80858e+06
Original	Consortium of Pacific Northwest Herbarium	LEA-VP	LEA-VP-4926		49.1667	-113.933	-1.35958e+06	6.80746e+06
Original	Consortium of Pacific Northwest Herbarium	LEA-VP	LEA-VP-4927		49.0333	-113.95	-1.3651e+06	6.79365e+06
Original	Consortium of Pacific Northwest Herbarium	LEA-VP	LEA-VP-4928		49.1167	-114.05	-1.36935e+06	6.80465e+06
Original	Consortium of Pacific Northwest Herbarium	LEA-VP	LEA-VP-4929		49.05	-114.067	-1.3727e+06	6.79793e+06
Original	Consortium of Pacific Northwest Herbarium	LEA-VP	LEA-VP-4930		49.75	-114.6	-1.38632e+06	6.88367e+06
Original	Consortium of Pacific Northwest Herbarium	LEA-VP	LEA-VP-4931		49.1333	-114.15	-1.37577e+06	6.80858e+06
Original	Consortium of Pacific Northwest Herbarium	LEA-VP	LEA-VP-4932		49	-113.833	-1.35802e+06	6.78761e+06
Original	Consortium of Pacific Northwest Herbarium	LEA-VP	LEA-VP-4933		49.0333	-113.783	-1.35344e+06	6.79009e+06
Original	Consortium of Pacific Northwest Herbarium	LEA-VP	LEA-VP-4934		49.0167	-113.833	-1.35748e+06	6.78938e+06
Original	Consortium of Pacific Northwest Herbarium	LEA-VP	LEA-VP-4935		49.15	-113.933	-1.36013e+06	6.80569e+06
Original	Consortium of Pacific Northwest Herbarium	LEA-VP	LEA-VP-4936		49.0833	-114	-1.36695e+06	6.80004e+06
Original	Consortium of Pacific Northwest Herbarium	LEA-VP	LEA-VP-4937		49.1333	-114.033	-1.36764e+06	6.80607e+06
Original	Consortium of Pacific Northwest Herbarium	LEA-VP	LEA-VP-4939		49.0333	-113.95	-1.3651e+06	6.79365e+06
Original	Consortium of Pacific Northwest Herbarium	LEA-VP	LEA-VP-4940		49.0167	-113.9	-1.36214e+06	6.79081e+06
Original	Consortium of Pacific Northwest Herbarium	LEA-VP	LEA-VP-4941		49.05	-113.883	-1.35989e+06	6.79399e+06
Original	Consortium of Pacific Northwest Herbarium	LEA-VP	LEA-VP-4942		49.0667	-114.067	-1.37215e+06	6.7997e+06
Original	Consortium of Pacific Northwest Herbarium	LEA-VP	LEA-VP-4943		49.0833	-114.05	-1.37044e+06	6.80111e+06
Original	Consortium of Pacific Northwest Herbarium	LEA-VP	LEA-VP-4944		49.1	-114.133	-1.37571e+06	6.80468e+06
Original	Consortium of Pacific Northwest Herbarium	LEA-VP	LEA-VP-4945		49.1667	-114.083	-1.37003e+06	6.81068e+06
Original	Consortium of Pacific Northwest Herbarium	LEA-VP	LEA-VP-4946		49.9461	-123.082	-1.9438e+06	7.12631e+06
Original	Consortium of Pacific Northwest Herbarium	LEA-VP	LEA-VP-4947		49.0667	-114.083	-1.37332e+06	6.80006e+06
Original	Consortium of Pacific Northwest Herbarium	LEA-VP	LEA-VP-4950		49.0333	-113.983	-1.36743e+06	6.79437e+06
Original	Consortium of Pacific Northwest Herbarium	LEA-VP	LEA-VP-4952		49.7	-114.333	-1.3697e+06	6.8726e+06
Original	Consortium of Pacific Northwest Herbarium	LEA-VP	LEA-VP-4960		49.1333	-114.167	-1.37693e+06	6.80894e+06
Original	Consortium of Pacific Northwest Herbarium	MONT-VP	MONT-VP-50915		45.2013	-109.617	-1.15712e+06	6.29295e+06
Original	Consortium of Pacific Northwest Herbarium	MONT-VP	MONT-VP-50916		45.2012	-109.617	-1.1571e+06	6.29294e+06
Original	Consortium of Pacific Northwest Herbarium	MONT-VP	MONT-VP-50917		45.1971	-109.643	-1.15925e+06	6.29297e+06
Original	Consortium of Pacific Northwest Herbarium	MONT-VP	MONT-VP-50919		47.3007	-111.922	-1.27348e+06	6.56588e+06
Original	Consortium of Pacific Northwest Herbarium	MONT-VP	MONT-VP-50920		48.3709	-114.188	-1.40363e+06	6.72837e+06
Original	Consortium of Pacific Northwest Herbarium	MONT-VP	MONT-VP-50921		48.6918	-113.751	-1.36221e+06	6.75304e+06
Original	Consortium of Pacific Northwest Herbarium	MONT-VP	MONT-VP-50922		45.6797	-111.038	-1.25384e+06	6.37231e+06
Original	Consortium of Pacific Northwest Herbarium	MONT-VP	MONT-VP-50923		45.6797	-111.038	-1.25384e+06	6.37231e+06
Original	Consortium of Pacific Northwest Herbarium	MONT-VP	MONT-VP-50924		45.4417	-110.937	-1.2528e+06	6.34433e+06
Original	Consortium of Pacific Northwest Herbarium	MONT-VP	MONT-VP-50925		45.4717	-110.936	-1.25184e+06	6.34757e+06
Original	Consortium of Pacific Northwest Herbarium	MONT-VP	MONT-VP-50930		44.9312	-111.288	-1.29441e+06	6.29552e+06
Original	Consortium of Pacific Northwest Herbarium	MONT-VP	MONT-VP-50931		45.8181	-110.904	-1.23975e+06	6.38479e+06
Original	Consortium of Pacific Northwest Herbarium	MONT-VP	MONT-VP-50932		45.8948	-110.969	-1.24259e+06	6.39444e+06
Original	Consortium of Pacific Northwest Herbarium	MONT-VP	MONT-VP-50938		45.9233	-112.41	-1.35112e+06	6.42692e+06
Original	Consortium of Pacific Northwest Herbarium	MONT-VP	MONT-VP-50941		47.5459	-112.701	-1.32311e+06	6.60822e+06
Original	Consortium of Pacific Northwest Herbarium	MONT-VP	MONT-VP-50942		48.4537	-115.725	-1.50924e+06	6.77233e+06
Original	Consortium of Pacific Northwest Herbarium	MONT-VP	MONT-VP-50943		48.3634	-115.763	-1.51514e+06	6.76371e+06
Original	Consortium of Pacific Northwest Herbarium	MONT-VP	MONT-VP-50948		47.3614	-113.811	-1.40971e+06	6.61226e+06
Original	Consortium of Pacific Northwest Herbarium	MONT-VP	MONT-VP-50949		45.0319	-110.705	-1.24624e+06	6.29491e+06
Original	Consortium of Pacific Northwest Herbarium	MONT-VP	MONT-VP-50950		45.0319	-110.705	-1.24624e+06	6.29491e+06
Original	Consortium of Pacific Northwest Herbarium	MONT-VP	MONT-VP-50954		46.507	-114.246	-1.46986e+06	6.53057e+06
Original	Consortium of Pacific Northwest Herbarium	MONT-VP	MONT-VP-50955		46.6016	-114.255	-1.46735e+06	6.54091e+06
Original	Consortium of Pacific Northwest Herbarium	MONT-VP	MONT-VP-50958		45.054	-109.957	-1187407	6.28302e+06
Original	Consortium of Pacific Northwest Herbarium	MONT-VP	MONT-VP-50960		45.2016	-109.618	-1.15722e+06	6.29301e+06
Original	Consortium of Pacific Northwest Herbarium	MONT-VP	MONT-VP-50961		45.4356	-109.808	-1.1659e+06	6.32219e+06
Original	Consortium of Pacific Northwest Herbarium	MONT-VP	MONT-VP-50962		45.4356	-109.808	-1.1659e+06	6.32219e+06
Original	Consortium of Pacific Northwest Herbarium	MONT-VP	MONT-VP-50963		45.2445	-109.723	-1.16427e+06	6.29964e+06
Original	Consortium of Pacific Northwest Herbarium	MONT-VP	MONT-VP-50964		45.2786	-110.12	-1.19416e+06	6.31075e+06
Original	Consortium of Pacific Northwest Herbarium	MONT-VP	MONT-VP-50965		46.0403	-110.238	-1.18294e+06	6.39639e+06
Original	Consortium of Pacific Northwest Herbarium	MONT-VP	MONT-VP-50967		48.5827	-113.924	-1.37801e+06	6.74515e+06
Original	Consortium of Pacific Northwest Herbarium	MONTU-VP	MONTU-VP-10435		48.436	-115.655	-1.50499e+06	6.76882e+06
Original	Consortium of Pacific Northwest Herbarium	MONTU-VP	MONTU-VP-10586		48.8008	-113.656	-1.352e+06	6.76262e+06
Original	Consortium of Pacific Northwest Herbarium	MONTU-VP	MONTU-VP-11038		48.3539	-113.37	-1.34604e+06	6.70886e+06
Original	Consortium of Pacific Northwest Herbarium	MONTU-VP	MONTU-VP-11099		46.353	-113.059	-1.38665e+06	6.48736e+06
Original	Consortium of Pacific Northwest Herbarium	MONTU-VP	MONTU-VP-1153		47.8763	-114.029	-1.40864e+06	6.67215e+06
Original	Consortium of Pacific Northwest Herbarium	MONTU-VP	MONTU-VP-11957		45.8899	-114.298	-1.49444e+06	6.46554e+06
Original	Consortium of Pacific Northwest Herbarium	MONTU-VP	MONTU-VP-12796		45.9419	-114.308	-1.49344e+06	6.47136e+06
Original	Consortium of Pacific Northwest Herbarium	MONTU-VP	MONTU-VP-1304		47.31	-112.828	-1.33968e+06	6.58551e+06
Original	Consortium of Pacific Northwest Herbarium	MONTU-VP	MONTU-VP-13153		47.8243	-113.571	-1.37737e+06	6.65655e+06
Original	Consortium of Pacific Northwest Herbarium	MONTU-VP	MONTU-VP-13246		48.6966	-113.718	-1.35975e+06	6.75285e+06
Original	Consortium of Pacific Northwest Herbarium	MONTU-VP	MONTU-VP-13266		48.6764	-113.742	-1.36205e+06	6.75119e+06
Original	Consortium of Pacific Northwest Herbarium	MONTU-VP	MONTU-VP-1475		48.1497	-113.305	-1.34791e+06	6.68567e+06
Original	Consortium of Pacific Northwest Herbarium	MONTU-VP	MONTU-VP-14852		47.8763	-112.685	-1.31179e+06	6.64339e+06
Original	Consortium of Pacific Northwest Herbarium	MONTU-VP	MONTU-VP-15569		46.5116	-114.245	-1.46963e+06	6.53103e+06
Original	Consortium of Pacific Northwest Herbarium	MONTU-VP	MONTU-VP-159		48.7769	-113.772	-1.36092e+06	6.76254e+06
Original	Consortium of Pacific Northwest Herbarium	MONTU-VP	MONTU-VP-17651		48.6672	-113.63	-1.35444e+06	6.74782e+06
Original	Consortium of Pacific Northwest Herbarium	MONTU-VP	MONTU-VP-17899		48.478	-113.424	-1.34594e+06	6.72328e+06
Original	Consortium of Pacific Northwest Herbarium	MONTU-VP	MONTU-VP-18103		46.1692	-114.285	-1.48409e+06	6.49523e+06
Original	Consortium of Pacific Northwest Herbarium	MONTU-VP	MONTU-VP-19584		46.6016	-114.255	-1.46738e+06	6.54092e+06
Original	Consortium of Pacific Northwest Herbarium	MONTU-VP	MONTU-VP-19746		47.4768	-113.959	-1.4167e+06	6.6279e+06
Original	Consortium of Pacific Northwest Herbarium	MONTU-VP	MONTU-VP-20329		46.3308	-114.372	-1.48514e+06	6.5146e+06
Original	Consortium of Pacific Northwest Herbarium	MONTU-VP	MONTU-VP-20594		45.8469	-114.343	-1.49927e+06	6.46197e+06
Original	Consortium of Pacific Northwest Herbarium	MONTU-VP	MONTU-VP-21660		46.488	-112.247	-1.32175e+06	6.48465e+06
Original	Consortium of Pacific Northwest Herbarium	MONTU-VP	MONTU-VP-21751		46.0455	-113.282	-1.41307e+06	6.45908e+06
Original	Consortium of Pacific Northwest Herbarium	MONTU-VP	MONTU-VP-22106		48.1486	-113.919	-1.39183e+06	6.69877e+06
Original	Consortium of Pacific Northwest Herbarium	MONTU-VP	MONTU-VP-22135		48.9511	-114.035	-1.37371e+06	6.78673e+06
Original	Consortium of Pacific Northwest Herbarium	MONTU-VP	MONTU-VP-25725		46.3835	-114.214	-1.47167e+06	6.5166e+06
Original	Consortium of Pacific Northwest Herbarium	MONTU-VP	MONTU-VP-26664		46.4316	-111.185	-1.24382e+06	6.45712e+06
Original	Consortium of Pacific Northwest Herbarium	MONTU-VP	MONTU-VP-27436		47.6172	-113.995	-1.41469e+06	6.64371e+06
Original	Consortium of Pacific Northwest Herbarium	MONTU-VP	MONTU-VP-27861		45.765	-112.481	-1.36134e+06	6.41127e+06
Original	Consortium of Pacific Northwest Herbarium	MONTU-VP	MONTU-VP-28735		48.6966	-113.718	-1.35975e+06	6.75285e+06
Original	Consortium of Pacific Northwest Herbarium	MONTU-VP	MONTU-VP-29283		48.7205	-113.63	-1.35275e+06	6.75351e+06
Original	Consortium of Pacific Northwest Herbarium	MONTU-VP	MONTU-VP-30051		46.3958	-112.729	-1.36063e+06	6.48486e+06
Original	Consortium of Pacific Northwest Herbarium	MONTU-VP	MONTU-VP-31403		46.8733	-113.864	-1.42954e+06	6.56114e+06
Original	Consortium of Pacific Northwest Herbarium	MONTU-VP	MONTU-VP-31466		48.6925	-113.774	-1.36384e+06	6.75361e+06
Original	Consortium of Pacific Northwest Herbarium	MONTU-VP	MONTU-VP-32220		46.2799	-114.471	-1.4942e+06	6.51147e+06
Original	Consortium of Pacific Northwest Herbarium	MONTU-VP	MONTU-VP-3252		48.9536	-113.902	-1.36432e+06	6.78414e+06
Original	Consortium of Pacific Northwest Herbarium	MONTU-VP	MONTU-VP-32654		48.9333	-114.536	-1.40934e+06	6.79581e+06
Original	Consortium of Pacific Northwest Herbarium	MONTU-VP	MONTU-VP-3270		45.7316	-114.192	-1.4918e+06	6.44603e+06
Original	Consortium of Pacific Northwest Herbarium	MONTU-VP	MONTU-VP-33643		48.695	-113.5	-1.34439e+06	6.74803e+06
Original	Consortium of Pacific Northwest Herbarium	MONTU-VP	MONTU-VP-34648		48.4505	-115.677	-1.50598e+06	6.77086e+06
Original	Consortium of Pacific Northwest Herbarium	MONTU-VP	MONTU-VP-35128		47.3017	-113.326	-1.3763e+06	6.59524e+06
Original	Consortium of Pacific Northwest Herbarium	MONTU-VP	MONTU-VP-35724		47.9963	-115.813	-1.53186e+06	6.72613e+06
Original	Consortium of Pacific Northwest Herbarium	MONTU-VP	MONTU-VP-3627		47.7249	-113.626	-1.38457e+06	6.64712e+06
Original	Consortium of Pacific Northwest Herbarium	MONTU-VP	MONTU-VP-36457		48.7516	-113.728	-1.35864e+06	6.75891e+06
Original	Consortium of Pacific Northwest Herbarium	MONTU-VP	MONTU-VP-37541		48.1486	-113.919	-1.39183e+06	6.69877e+06
Original	Consortium of Pacific Northwest Herbarium	MONTU-VP	MONTU-VP-38171		46.628	-114.259	-1.4668e+06	6.54384e+06
Original	Consortium of Pacific Northwest Herbarium	MONTU-VP	MONTU-VP-3979		46.2439	-114.34	-1.4857e+06	6.50454e+06
Original	Consortium of Pacific Northwest Herbarium	MONTU-VP	MONTU-VP-43280		48.6866	-113.737	-1.36139e+06	6.75218e+06
Original	Consortium of Pacific Northwest Herbarium	MONTU-VP	MONTU-VP-43812		45.765	-112.481	-1.36134e+06	6.41127e+06
Original	Consortium of Pacific Northwest Herbarium	MONTU-VP	MONTU-VP-44431		48.3725	-114.182	-1.40312e+06	6.72839e+06
Original	Consortium of Pacific Northwest Herbarium	MONTU-VP	MONTU-VP-4551		48.9124	-114.769	-1.42633e+06	6.79879e+06
Original	Consortium of Pacific Northwest Herbarium	MONTU-VP	MONTU-VP-47206		48.6094	-113.738	-1.36398e+06	6.74399e+06
Original	Consortium of Pacific Northwest Herbarium	MONTU-VP	MONTU-VP-47648		47.1577	-114.356	-1.45616e+06	6.60276e+06
Original	Consortium of Pacific Northwest Herbarium	MONTU-VP	MONTU-VP-48439		46.0019	-114.351	-1.49471e+06	6.47883e+06
Original	Consortium of Pacific Northwest Herbarium	MONTU-VP	MONTU-VP-4919		46.8733	-113.864	-1.42954e+06	6.56114e+06
Original	Consortium of Pacific Northwest Herbarium	MONTU-VP	MONTU-VP-49354		47.1294	-112.432	-1.31615e+06	6.55779e+06
Original	Consortium of Pacific Northwest Herbarium	MONTU-VP	MONTU-VP-51157		45.2255	-109.76	-1.16765e+06	6.29824e+06
Original	Consortium of Pacific Northwest Herbarium	MONTU-VP	MONTU-VP-51265		47.8858	-113.561	-1.37467e+06	6.66291e+06
Original	Consortium of Pacific Northwest Herbarium	MONTU-VP	MONTU-VP-51286		45.8247	-114.46	-1.50886e+06	6.46237e+06
Original	Consortium of Pacific Northwest Herbarium	MONTU-VP	MONTU-VP-51378		48.695	-113.5	-1.34439e+06	6.74803e+06
Original	Consortium of Pacific Northwest Herbarium	MONTU-VP	MONTU-VP-51494		46.0455	-113.282	-1.41307e+06	6.45908e+06
Original	Consortium of Pacific Northwest Herbarium	MONTU-VP	MONTU-VP-51526		47.7249	-113.626	-1.38457e+06	6.64712e+06
Original	Consortium of Pacific Northwest Herbarium	MONTU-VP	MONTU-VP-51888		48.693	-113.74	-1.36143e+06	6.75294e+06
Original	Consortium of Pacific Northwest Herbarium	MONTU-VP	MONTU-VP-52875		48.695	-113.5	-1.34439e+06	6.74803e+06
Original	Consortium of Pacific Northwest Herbarium	MONTU-VP	MONTU-VP-53557		47.4761	-113.935	-1.41497e+06	6.62729e+06
Original	Consortium of Pacific Northwest Herbarium	MONTU-VP	MONTU-VP-53851		46.507	-114.246	-1.46986e+06	6.53057e+06
Original	Consortium of Pacific Northwest Herbarium	MONTU-VP	MONTU-VP-54521		48.8059	-113.793	-1.36152e+06	6.7661e+06
Original	Consortium of Pacific Northwest Herbarium	MONTU-VP	MONTU-VP-54643		48.6653	-113.401	-1.33835e+06	6.74278e+06
Original	Consortium of Pacific Northwest Herbarium	MONTU-VP	MONTU-VP-54875		46.4881	-112.246	-1.32169e+06	6.48464e+06
Original	Consortium of Pacific Northwest Herbarium	MONTU-VP	MONTU-VP-56127		48.3883	-115.556	-1.4997e+06	6.76144e+06
Original	Consortium of Pacific Northwest Herbarium	MONTU-VP	MONTU-VP-57288		46.5021	-114.4	-1.48142e+06	6.53362e+06
Original	Consortium of Pacific Northwest Herbarium	MONTU-VP	MONTU-VP-57966		46.6425	-114.257	-1.46614e+06	6.54534e+06
Original	Consortium of Pacific Northwest Herbarium	MONTU-VP	MONTU-VP-58574		45.8246	-114.461	-1.50893e+06	6.46239e+06
Original	Consortium of Pacific Northwest Herbarium	MONTU-VP	MONTU-VP-58965		46.5116	-114.245	-1.46963e+06	6.53103e+06
Original	Consortium of Pacific Northwest Herbarium	MONTU-VP	MONTU-VP-59377		48.3211	-115.688	-1.51137e+06	6.75746e+06
Original	Consortium of Pacific Northwest Herbarium	MONTU-VP	MONTU-VP-59550		48.2213	-115.667	-1.51346e+06	6.74642e+06
Original	Consortium of Pacific Northwest Herbarium	MONTU-VP	MONTU-VP-59957		48.6179	-113.772	-1.36607e+06	6.74561e+06
Original	Consortium of Pacific Northwest Herbarium	MONTU-VP	MONTU-VP-60804		48.623	-113.762	-1.36525e+06	6.74595e+06
Original	Consortium of Pacific Northwest Herbarium	MONTU-VP	MONTU-VP-61279		46.9422	-112.906	-1.3568e+06	6.54756e+06
Original	Consortium of Pacific Northwest Herbarium	MONTU-VP	MONTU-VP-61358		46.6746	-114.245	-1.46417e+06	6.54851e+06
Original	Consortium of Pacific Northwest Herbarium	MONTU-VP	MONTU-VP-61404		47.9213	-113.746	-1.38686e+06	6.67074e+06
Original	Consortium of Pacific Northwest Herbarium	MONTU-VP	MONTU-VP-61583		48.6966	-113.718	-1.35975e+06	6.75285e+06
Original	Consortium of Pacific Northwest Herbarium	MONTU-VP	MONTU-VP-61903		46.5781	-114.317	-1.4728e+06	6.53985e+06
Original	Consortium of Pacific Northwest Herbarium	MONTU-VP	MONTU-VP-62284		45.1555	-111.093	-1.27288e+06	6.31613e+06
Original	Consortium of Pacific Northwest Herbarium	MONTU-VP	MONTU-VP-6343		48.3634	-115.763	-1.51514e+06	6.76371e+06
Original	Consortium of Pacific Northwest Herbarium	MONTU-VP	MONTU-VP-63822		46.0683	-113.268	-1.41126e+06	6.46122e+06
Original	Consortium of Pacific Northwest Herbarium	MONTU-VP	MONTU-VP-6916		46.1667	-110.5	-1.19942e+06	6.4151e+06
Original	Consortium of Pacific Northwest Herbarium	MONTU-VP	MONTU-VP-7222		47.3238	-113.177	-1.36475e+06	6.59442e+06
Original	Consortium of Pacific Northwest Herbarium	MONTU-VP	MONTU-VP-7278		47.7249	-113.626	-1.38457e+06	6.64712e+06
Original	Consortium of Pacific Northwest Herbarium	MONTU-VP	MONTU-VP-80		48.1486	-113.919	-1.39183e+06	6.69877e+06
Original	Consortium of Pacific Northwest Herbarium	MONTU-VP	MONTU-VP-8609		48.668	-113.617	-1.35355e+06	6.74765e+06
Original	OSU Herbarium Database	ORE	ORE10501		45.3147	-117.343	-1.74352e+06	6.48163e+06
Original	OSU Herbarium Database	ORE	ORE2816		45.2898	-117.385	-1.74761e+06	6.48014e+06
Original	OSU Herbarium Database	ORE	ORE2817		45.2441	-117.176	-1.73376e+06	6.46958e+06
Original	OSU Herbarium Database	ORE	ORE2912		45.2312	-117.258	-1.74041e+06	6.47045e+06
Original	OSU Herbarium Database	ORE	ORE42624		45.1687	-117.302	-1.74616e+06	6.46503e+06
Original	OSU Herbarium Database	ORE	ORE42625		45.2898	-117.385	-1.74761e+06	6.48014e+06
Original	Consortium of Pacific Northwest Herbarium	OSC-VP	OSC-VP-104900		45.2311	-117.176	-1.73426e+06	6.4682e+06
Original	Consortium of Pacific Northwest Herbarium	OSC-VP	OSC-VP-119591		45.2661	-117.209	-1.73539e+06	6.47282e+06
Original	Consortium of Pacific Northwest Herbarium	OSC-VP	OSC-VP-123131		44.9606	-118.23	-1.82397e+06	6.46902e+06
Original	Consortium of Pacific Northwest Herbarium	OSC-VP	OSC-VP-1514		45.3147	-117.343	-1.74352e+06	6.48163e+06
Original	Consortium of Pacific Northwest Herbarium	OSC-VP	OSC-VP-155780		45.1588	-117.318	-1.74768e+06	6.4644e+06
Original	Consortium of Pacific Northwest Herbarium	OSC-VP	OSC-VP-178332		45.212	-117.37	-1.74952e+06	6.47147e+06
Original	Consortium of Pacific Northwest Herbarium	OSC-VP	OSC-VP-180943		45.2294	-117.273	-1.74158e+06	6.47066e+06
Original	Consortium of Pacific Northwest Herbarium	OSC-VP	OSC-VP-181272		45.2294	-117.273	-1.74158e+06	6.47066e+06
Original	Consortium of Pacific Northwest Herbarium	OSC-VP	OSC-VP-182358		45.1687	-117.302	-1.74616e+06	6.46503e+06
Original	Consortium of Pacific Northwest Herbarium	OSC-VP	OSC-VP-192874		44.9624	-118.229	-1.82387e+06	6.46921e+06
Original	Consortium of Pacific Northwest Herbarium	OSC-VP	OSC-VP-193057		45.154	-117.194	-1.73856e+06	6.46049e+06
Original	Consortium of Pacific Northwest Herbarium	OSC-VP	OSC-VP-22410		45.1588	-117.297	-1.74614e+06	6.46384e+06
Original	Consortium of Pacific Northwest Herbarium	OSC-VP	OSC-VP-22421		45.2898	-117.385	-1.74761e+06	6.48014e+06
Original	Consortium of Pacific Northwest Herbarium	OSC-VP	OSC-VP-22428		45.2441	-117.176	-1.73376e+06	6.46958e+06
Original	Consortium of Pacific Northwest Herbarium	OSC-VP	OSC-VP-23037		45.2312	-117.258	-1.74041e+06	6.47045e+06
Original	Consortium of Pacific Northwest Herbarium	OSC-VP	OSC-VP-29112		45.2501	-117.429	-1.75244e+06	6.47714e+06
Original	Consortium of Pacific Northwest Herbarium	OSC-VP	OSC-VP-32780		45.2898	-117.385	-1.74761e+06	6.48014e+06
Original	Consortium of Pacific Northwest Herbarium	OSC-VP	OSC-VP-32781		45.1687	-117.302	-1.74616e+06	6.46503e+06
Original	Consortium of Pacific Northwest Herbarium	OSC-VP	OSC-VP-32782		45.2898	-117.385	-1.74761e+06	6.48014e+06
Original	Consortium of Pacific Northwest Herbarium	OSC-VP	OSC-VP-66564		45.0588	-117.292	-1.74966e+06	6.45309e+06
Original	Consortium of Pacific Northwest Herbarium	OSC-VP	OSC-VP-68211		45.1942	-117.29	-1.74425e+06	6.46741e+06
Original	Consortium of Pacific Northwest Herbarium	OSC-VP	OSC-VP-76425		45.2898	-117.385	-1.74761e+06	6.48014e+06
Original	Consortium of Pacific Northwest Herbarium	OSC-VP	OSC-VP-76430		45.1588	-117.297	-1.74614e+06	6.46384e+06
Original	Consortium of Pacific Northwest Herbarium	OSC-VP	OSC-VP-76436		45.2312	-117.258	-1.74041e+06	6.47045e+06
Original	Consortium of Pacific Northwest Herbarium	OSC-VP	OSC-VP-77115		45.3602	-117.364	-1.74336e+06	6.48704e+06
Original	Consortium of Pacific Northwest Herbarium	OSC-VP	OSC-VP-80150		45.2312	-117.258	-1.74041e+06	6.47045e+06
Original	OSU Herbarium Database	OSC	OSC100302		45.0588	-117.292	-1.74966e+06	6.45309e+06
Original	OSU Herbarium Database	OSC	OSC124702		45.2898	-117.385	-1.74761e+06	6.48014e+06
Original	OSU Herbarium Database	OSC	OSC139757		45.2312	-117.258	-1.74041e+06	6.47045e+06
Original	OSU Herbarium Database	OSC	OSC188523		45.2311	-117.176	-1.73426e+06	6.4682e+06
Original	OSU Herbarium Database	OSC	OSC22451		45.2661	-117.209	-1.73539e+06	6.47282e+06
Original	OSU Herbarium Database	OSC	OSC24992		44.9606	-118.23	-1.82397e+06	6.46902e+06
Original	Consortium of Rocky Mountain Herbarium	RM	RM-102301		40.157	-107.108	-1.07029e+06	5.68463e+06
Original	Consortium of Rocky Mountain Herbarium	RM	RM-102314		40.0244	-107.165	-1.07822e+06	5.6705e+06
Original	Consortium of Rocky Mountain Herbarium	RM	RM-102328		39.6878	-107.174	-1.08645e+06	5.63229e+06
Original	Consortium of Rocky Mountain Herbarium	RM	RM-102342		39.9206	-107.155	-1.07966e+06	5.65852e+06
Original	Consortium of Rocky Mountain Herbarium	RM	RM-102352		39.8769	-107.438	-1.1054e+06	5.65839e+06
Original	Consortium of Rocky Mountain Herbarium	RM	RM-102368		39.6005	-107.193	-1.09005e+06	5.62265e+06
Original	Consortium of Rocky Mountain Herbarium	RM	RM-102379		39.5714	-107.249	-1.09568e+06	5.6203e+06
Original	Consortium of Rocky Mountain Herbarium	RM	RM-102453		39.5859	-107.362	-1.10533e+06	5.62391e+06
Original	Consortium of Rocky Mountain Herbarium	RM	RM-102455		39.7896	-107.155	-1.08255e+06	5.64358e+06
Original	Consortium of Rocky Mountain Herbarium	RM	RM-102475		39.9933	-107.099	-1.07312e+06	5.66584e+06
Original	Consortium of Rocky Mountain Herbarium	RM	RM-102480		39.9351	-107.249	-1.08759e+06	5.66177e+06
Original	Consortium of Rocky Mountain Herbarium	RM	RM-102484		39.9642	-107.136	-1.07705e+06	5.66316e+06
Original	Consortium of Rocky Mountain Herbarium	RM	RM-102487		39.9788	-107.193	-1.08168e+06	5.66579e+06
Original	Consortium of Rocky Mountain Herbarium	RM	RM-102535		39.8915	-107.212	-1.08526e+06	5.65616e+06
Original	Consortium of Rocky Mountain Herbarium	RM	RM-102554		40.0833	-107.108	-1.0719e+06	5.67624e+06
Original	Consortium of Rocky Mountain Herbarium	RM	RM-102558		40.0391	-107.146	-1.07623e+06	5.67185e+06
Original	Consortium of Rocky Mountain Herbarium	RM	RM-102598		39.7023	-107.193	-1.0878e+06	5.63427e+06
Original	Consortium of Rocky Mountain Herbarium	RM	RM-102602		39.8333	-107.325	-1.09647e+06	5.65147e+06
Original	Consortium of Rocky Mountain Herbarium	RM	RM-104402		44.6589	-109.451	-1.15801e+06	6.23018e+06
Original	Consortium of Rocky Mountain Herbarium	RM	RM-104574		44.7742	-109.392	-1.15045e+06	6.24183e+06
Original	Consortium of Rocky Mountain Herbarium	RM	RM-104631		44.6447	-109.796	-1.18556e+06	6.23497e+06
Original	Consortium of Rocky Mountain Herbarium	RM	RM-107218		44.9805	-109.921	-1.18658e+06	6.27428e+06
Original	Consortium of Rocky Mountain Herbarium	RM	RM-107241		44.9369	-109.921	-1.18772e+06	6.26948e+06
Original	Consortium of Rocky Mountain Herbarium	RM	RM-107248		44.8036	-109.573	-1.1639e+06	6.24836e+06
Original	Consortium of Rocky Mountain Herbarium	RM	RM-107255		44.6883	-109.695	-1.17645e+06	6.23789e+06
Original	Consortium of Rocky Mountain Herbarium	RM	RM-107258		44.6592	-109.41	-1.15482e+06	6.22947e+06
Original	Consortium of Rocky Mountain Herbarium	RM	RM-107278		43.8072	-110.021	-1.22547e+06	6.14679e+06
Original	Consortium of Rocky Mountain Herbarium	RM	RM-107290		44.8333	-109.391	-1.14884e+06	6.24832e+06
Original	Consortium of Rocky Mountain Herbarium	RM	RM-107292		44.8486	-109.797	-1.18029e+06	6.25744e+06
Original	Consortium of Rocky Mountain Herbarium	RM	RM-115634		44.9041	-109.456	-1.15215e+06	6.2573e+06
Original	Consortium of Rocky Mountain Herbarium	RM	RM-115648		44.8052	-109.35	-1.1464e+06	6.2445e+06
Original	Consortium of Rocky Mountain Herbarium	RM	RM-115696		45.2323	-109.492	-1.1466e+06	6.2941e+06
Original	Consortium of Rocky Mountain Herbarium	RM	RM-115724		44.9458	-109.496	-1.15426e+06	6.26264e+06
Original	Consortium of Rocky Mountain Herbarium	RM	RM-115729		45.1133	-109.579	-1.15644e+06	6.28259e+06
Original	Consortium of Rocky Mountain Herbarium	RM	RM-115963		45.2737	-110.25	-1.20436e+06	6.31266e+06
Original	Consortium of Rocky Mountain Herbarium	RM	RM-117024		36.8936	-105.427	-985454	5.2815e+06
Original	Consortium of Rocky Mountain Herbarium	RM	RM-117556		44.911	-109.572	-1.16108e+06	6.26018e+06
Original	Consortium of Rocky Mountain Herbarium	RM	RM-119798		36.9647	-105.242	-966859	5.28696e+06
Original	Consortium of Rocky Mountain Herbarium	RM	RM-119814		36.8645	-105.176	-962547	5.27427e+06
Original	Consortium of Rocky Mountain Herbarium	RM	RM-119823		36.918	-105.301	-973215	5.28241e+06
Original	Consortium of Rocky Mountain Herbarium	RM	RM-119829		36.9667	-105.172	-960215	5.28613e+06
Original	Consortium of Rocky Mountain Herbarium	RM	RM-119848		36.986	-105.227	-965038	5.28922e+06
Original	Consortium of Rocky Mountain Herbarium	RM	RM-119859		36.9033	-105.33	-976253	5.28114e+06
Original	Consortium of Rocky Mountain Herbarium	RM	RM-120190		36.8862	-105.187	-963134	5.27696e+06
Original	Consortium of Rocky Mountain Herbarium	RM	RM-120216		36.9597	-105.32	-974261	5.28757e+06
Original	Consortium of Rocky Mountain Herbarium	RM	RM-120233		36.9812	-105.301	-972047	5.28979e+06
Original	Consortium of Rocky Mountain Herbarium	RM	RM-120277		36.8909	-105.214	-965561	5.27791e+06
Original	Consortium of Rocky Mountain Herbarium	RM	RM-120489		44.8923	-109.485	-1.15476e+06	6.25654e+06
Original	Consortium of Rocky Mountain Herbarium	RM	RM-12084		35.8717	-106.561	-1.11342e+06	5.18083e+06
Original	Consortium of Rocky Mountain Herbarium	RM	RM-120901		48.1381	-112.812	-1.31293e+06	6.67412e+06
Original	Consortium of Rocky Mountain Herbarium	RM	RM-12106		35.8622	-106.556	-1.11316e+06	5.17962e+06
Original	Consortium of Rocky Mountain Herbarium	RM	RM-12147		35.8922	-106.554	-1.11232e+06	5.18311e+06
Original	Consortium of Rocky Mountain Herbarium	RM	RM-121568		35.875	-106.625	-1.11949e+06	5.18234e+06
Original	Consortium of Rocky Mountain Herbarium	RM	RM-12162		35.8894	-106.608	-1.11752e+06	5.18371e+06
Original	Consortium of Rocky Mountain Herbarium	RM	RM-12166		35.8276	-106.575	-1.11575e+06	5.17592e+06
Original	Consortium of Rocky Mountain Herbarium	RM	RM-127390		39.1584	-107.252	-1.10511e+06	5.57314e+06
Original	Consortium of Rocky Mountain Herbarium	RM	RM-127432		39.4594	-105.987	-986190	5.58683e+06
Original	Consortium of Rocky Mountain Herbarium	RM	RM-127437		39.0521	-106.748	-1.06242e+06	5.55237e+06
Original	Consortium of Rocky Mountain Herbarium	RM	RM-127442		39.5349	-105.832	-970960	5.5931e+06
Original	Consortium of Rocky Mountain Herbarium	RM	RM-127447		39.6204	-106.126	-995308	5.60744e+06
Original	Consortium of Rocky Mountain Herbarium	RM	RM-127454		39.3855	-106.097	-997430	5.58006e+06
Original	Consortium of Rocky Mountain Herbarium	RM	RM-127461		39.4191	-106.09	-996147	5.58381e+06
Original	Consortium of Rocky Mountain Herbarium	RM	RM-127471		39.4627	-105.936	-981636	5.58642e+06
Original	Consortium of Rocky Mountain Herbarium	RM	RM-127494		39.5118	-106.111	-996166	5.59477e+06
Original	Consortium of Rocky Mountain Herbarium	RM	RM-127646		39.4903	-106.454	-1.02706e+06	5.59776e+06
Original	Consortium of Rocky Mountain Herbarium	RM	RM-128316		44.9972	-109.375	-1.14345e+06	6.2661e+06
Original	Consortium of Rocky Mountain Herbarium	RM	RM-12971		37.5802	-105.148	-946521	5.3572e+06
Original	Consortium of Rocky Mountain Herbarium	RM	RM-12976		38.0916	-105.645	-982424	5.42402e+06
Original	Consortium of Rocky Mountain Herbarium	RM	RM-12981		38.4036	-106.241	-1.03043e+06	5.46948e+06
Original	Consortium of Rocky Mountain Herbarium	RM	RM-129816		45.5202	-111.976	-1.33022e+06	6.37398e+06
Original	Consortium of Rocky Mountain Herbarium	RM	RM-12988		38.224	-105.703	-985126	5.44023e+06
Original	Consortium of Rocky Mountain Herbarium	RM	RM-12993		38.3333	-106.208	-1.02891e+06	5.46085e+06
Original	Consortium of Rocky Mountain Herbarium	RM	RM-12998		37.3602	-105.002	-937010	5.32944e+06
Original	Consortium of Rocky Mountain Herbarium	RM	RM-13002		38.3484	-105.852	-996178	5.45691e+06
Original	Consortium of Rocky Mountain Herbarium	RM	RM-13003		38.3484	-105.87	-997859	5.4572e+06
Original	Consortium of Rocky Mountain Herbarium	RM	RM-13006		38.5024	-106.341	-1.03749e+06	5.4825e+06
Original	Consortium of Rocky Mountain Herbarium	RM	RM-13012		37.4054	-104.893	-926093	5.33311e+06
Original	Consortium of Rocky Mountain Herbarium	RM	RM-13018		37.9622	-105.511	-972706	5.40699e+06
Original	Consortium of Rocky Mountain Herbarium	RM	RM-13019		37.9476	-105.511	-972988	5.4053e+06
Original	Consortium of Rocky Mountain Herbarium	RM	RM-13028		37.9622	-105.53	-974384	5.40727e+06
Original	Consortium of Rocky Mountain Herbarium	RM	RM-13106		38.4313	-106.111	-1.01809e+06	5.47059e+06
Original	Consortium of Rocky Mountain Herbarium	RM	RM-13161		37.9038	-105.036	-930129	5.39311e+06
Original	Consortium of Rocky Mountain Herbarium	RM	RM-13164		38.1081	-105.329	-953154	5.42112e+06
Original	Consortium of Rocky Mountain Herbarium	RM	RM-13186		37.3456	-105.038	-940644	5.32828e+06
Original	Consortium of Rocky Mountain Herbarium	RM	RM-13188		37.3747	-105.074	-943476	5.3322e+06
Original	Consortium of Rocky Mountain Herbarium	RM	RM-13191		37.9767	-105.054	-930463	5.40183e+06
Original	Consortium of Rocky Mountain Herbarium	RM	RM-13197		37.3908	-104.948	-931440	5.33221e+06
Original	Consortium of Rocky Mountain Herbarium	RM	RM-13209		38.2793	-105.87	-999236	5.44922e+06
Original	Consortium of Rocky Mountain Herbarium	RM	RM-13224		38.2931	-106.111	-1.0209e+06	5.45465e+06
Original	Consortium of Rocky Mountain Herbarium	RM	RM-13225		38.2931	-106.093	-1.01921e+06	5.45435e+06
Original	Consortium of Rocky Mountain Herbarium	RM	RM-13282		37.9897	-105.645	-984416	5.41223e+06
Original	Consortium of Rocky Mountain Herbarium	RM	RM-13302		37.9184	-104.963	-923133	5.39373e+06
Original	Consortium of Rocky Mountain Herbarium	RM	RM-13329		37.9476	-104.999	-925959	5.39765e+06
Original	Consortium of Rocky Mountain Herbarium	RM	RM-13338		37.3602	-105.002	-937010	5.32944e+06
Original	Consortium of Rocky Mountain Herbarium	RM	RM-13349		38.0351	-105.091	-932739	5.40913e+06
Original	Consortium of Rocky Mountain Herbarium	RM	RM-13355		38.0205	-105.109	-934688	5.40771e+06
Original	Consortium of Rocky Mountain Herbarium	RM	RM-13362		37.933	-105.493	-971591	5.40333e+06
Original	Consortium of Rocky Mountain Herbarium	RM	RM-13364		38.4742	-105.998	-1.00694e+06	5.47373e+06
Original	Consortium of Rocky Mountain Herbarium	RM	RM-13366		38.3622	-106.185	-1.02624e+06	5.46381e+06
Original	Consortium of Rocky Mountain Herbarium	RM	RM-13368		38.3484	-106.148	-1.02315e+06	5.46162e+06
Original	Consortium of Rocky Mountain Herbarium	RM	RM-13371		38.0479	-105.609	-979938	5.4184e+06
Original	Consortium of Rocky Mountain Herbarium	RM	RM-13372		38.0479	-105.609	-979938	5.4184e+06
Original	Consortium of Rocky Mountain Herbarium	RM	RM-13374		37.6093	-105.531	-981367	5.36638e+06
Original	Consortium of Rocky Mountain Herbarium	RM	RM-13404		37.7259	-105.203	-948842	5.37493e+06
Original	Consortium of Rocky Mountain Herbarium	RM	RM-13423		38.224	-106.074	-1.01893e+06	5.44607e+06
Original	Consortium of Rocky Mountain Herbarium	RM	RM-13441		38.4883	-105.925	-1.0001e+06	5.47421e+06
Original	Consortium of Rocky Mountain Herbarium	RM	RM-13443		38.46	-106.016	-1.00887e+06	5.47238e+06
Original	Consortium of Rocky Mountain Herbarium	RM	RM-13444		37.3456	-105.002	-937279	5.32774e+06
Original	Consortium of Rocky Mountain Herbarium	RM	RM-13461		36.7921	-105.244	-970262	5.26685e+06
Original	Consortium of Rocky Mountain Herbarium	RM	RM-13463		36.826	-105.223	-967704	5.2705e+06
Original	Consortium of Rocky Mountain Herbarium	RM	RM-13882		38.9633	-105.43	-946084	5.52136e+06
Original	Consortium of Rocky Mountain Herbarium	RM	RM-13887		38.8899	-105.138	-921175	5.50862e+06
Original	Consortium of Rocky Mountain Herbarium	RM	RM-13889		38.8755	-105.119	-919775	5.50669e+06
Original	Consortium of Rocky Mountain Herbarium	RM	RM-13891		38.9921	-106.079	-1.00378e+06	5.53462e+06
Original	Consortium of Rocky Mountain Herbarium	RM	RM-13897		38.8321	-105.138	-922246	5.50196e+06
Original	Consortium of Rocky Mountain Herbarium	RM	RM-13898		39.4841	-105.543	-946209	5.58291e+06
Original	Consortium of Rocky Mountain Herbarium	RM	RM-13905		39.2656	-105.381	-935942	5.55542e+06
Original	Consortium of Rocky Mountain Herbarium	RM	RM-13907		39.1642	-105.083	-911159	5.53942e+06
Original	Consortium of Rocky Mountain Herbarium	RM	RM-13910		39.1217	-106.19	-1.01112e+06	5.55127e+06
Original	Consortium of Rocky Mountain Herbarium	RM	RM-13912		39.4841	-105.82	-970904	5.5871e+06
Original	Consortium of Rocky Mountain Herbarium	RM	RM-13964		38.7018	-104.86	-899531	5.48294e+06
Original	Consortium of Rocky Mountain Herbarium	RM	RM-13971		39.3107	-105.617	-956152	5.56411e+06
Original	Consortium of Rocky Mountain Herbarium	RM	RM-13974		38.8913	-105.448	-949130	5.51335e+06
Original	Consortium of Rocky Mountain Herbarium	RM	RM-13975		39.4985	-105.858	-973916	5.58931e+06
Original	Consortium of Rocky Mountain Herbarium	RM	RM-13990		39.4263	-105.95	-983580	5.58246e+06
Original	Consortium of Rocky Mountain Herbarium	RM	RM-144067		39.0452	-107.073	-1.09167e+06	5.5571e+06
Original	Consortium of Rocky Mountain Herbarium	RM	RM-144068		38.9911	-107.066	-1.0922e+06	5.55077e+06
Original	Consortium of Rocky Mountain Herbarium	RM	RM-144108		39.1047	-107.112	-1.09388e+06	5.56459e+06
Original	Consortium of Rocky Mountain Herbarium	RM	RM-144125		39.0483	-107.037	-1.0884e+06	5.55684e+06
Original	Consortium of Rocky Mountain Herbarium	RM	RM-144222		39.1794	-107.233	-1.10292e+06	5.57521e+06
Original	Consortium of Rocky Mountain Herbarium	RM	RM-144229		39.1001	-106.862	-1.07162e+06	5.5598e+06
Original	Consortium of Rocky Mountain Herbarium	RM	RM-144233		39.4094	-106.658	-1.04681e+06	5.59182e+06
Original	Consortium of Rocky Mountain Herbarium	RM	RM-144305		39.4328	-106.603	-1.04144e+06	5.5936e+06
Original	Consortium of Rocky Mountain Herbarium	RM	RM-144309		39.5219	-106.63	-1.04201e+06	5.60424e+06
Original	Consortium of Rocky Mountain Herbarium	RM	RM-144322		39.657	-105.883	-973078	5.60787e+06
Original	Consortium of Rocky Mountain Herbarium	RM	RM-144324		39.7182	-106.329	-1.01122e+06	5.62182e+06
Original	Consortium of Rocky Mountain Herbarium	RM	RM-144330		39.0448	-106.598	-1.04923e+06	5.54906e+06
Original	Consortium of Rocky Mountain Herbarium	RM	RM-144333		39.1801	-107.074	-1.08881e+06	5.57257e+06
Original	Consortium of Rocky Mountain Herbarium	RM	RM-144336		39.108	-107.068	-1.08987e+06	5.56421e+06
Original	Consortium of Rocky Mountain Herbarium	RM	RM-144337		39.1135	-107.147	-1.09674e+06	5.56619e+06
Original	Consortium of Rocky Mountain Herbarium	RM	RM-144340		39.2427	-106.497	-1.03606e+06	5.5701e+06
Original	Consortium of Rocky Mountain Herbarium	RM	RM-144341		39.2905	-106.561	-1.04076e+06	5.57662e+06
Original	Consortium of Rocky Mountain Herbarium	RM	RM-144348		39.2645	-106.514	-1.03712e+06	5.57288e+06
Original	Consortium of Rocky Mountain Herbarium	RM	RM-144858		39.8203	-106.367	-1.01246e+06	5.6341e+06
Original	Consortium of Rocky Mountain Herbarium	RM	RM-150436		38.47	-109.23	-1.2986e+06	5.53184e+06
Original	Consortium of Rocky Mountain Herbarium	RM	RM-150465		38.45	-109.26	-1.30182e+06	5.53017e+06
Original	Consortium of Rocky Mountain Herbarium	RM	RM-152805		44.6328	-109.765	-1.1834e+06	6.23308e+06
Original	Consortium of Rocky Mountain Herbarium	RM	RM-152874		44.9883	-109.486	-1.15234e+06	6.26712e+06
Original	Consortium of Rocky Mountain Herbarium	RM	RM-153213		43.9684	-110.757	-1.27979e+06	6.17907e+06
Original	Consortium of Rocky Mountain Herbarium	RM	RM-153215		44.9675	-109.485	-1.15283e+06	6.26482e+06
Original	Consortium of Rocky Mountain Herbarium	RM	RM-20718		38.992	-107.045	-1.09037e+06	5.55053e+06
Original	Consortium of Rocky Mountain Herbarium	RM	RM-20741		38.6423	-106.432	-1.04275e+06	5.50008e+06
Original	Consortium of Rocky Mountain Herbarium	RM	RM-20799		38.682	-106.611	-1.0581e+06	5.50761e+06
Original	Consortium of Rocky Mountain Herbarium	RM	RM-20807		38.6646	-106.544	-1.05237e+06	5.50449e+06
Original	Consortium of Rocky Mountain Herbarium	RM	RM-20819		38.9488	-107.101	-1.09629e+06	5.54653e+06
Original	Consortium of Rocky Mountain Herbarium	RM	RM-20830		38.682	-107.193	-1.1105e+06	5.51753e+06
Original	Consortium of Rocky Mountain Herbarium	RM	RM-20832		38.7049	-107.191	-1.10981e+06	5.52013e+06
Original	Consortium of Rocky Mountain Herbarium	RM	RM-20968		38.9055	-106.6	-1.05236e+06	5.53311e+06
Original	Consortium of Rocky Mountain Herbarium	RM	RM-20972		38.8191	-106.619	-1.05586e+06	5.52349e+06
Original	Consortium of Rocky Mountain Herbarium	RM	RM-21037		38.8223	-107.378	-1.12389e+06	5.53686e+06
Original	Consortium of Rocky Mountain Herbarium	RM	RM-21057		38.682	-106.666	-1.06301e+06	5.50852e+06
Original	Consortium of Rocky Mountain Herbarium	RM	RM-21080		38.9055	-106.693	-1.06068e+06	5.53465e+06
Original	Consortium of Rocky Mountain Herbarium	RM	RM-21094		38.7783	-107.545	-1.13993e+06	5.5348e+06
Original	Consortium of Rocky Mountain Herbarium	RM	RM-21101		39.0064	-106.6	-1.05023e+06	5.54469e+06
Original	Consortium of Rocky Mountain Herbarium	RM	RM-21103		39.0064	-106.637	-1.05355e+06	5.5453e+06
Original	Consortium of Rocky Mountain Herbarium	RM	RM-21109		38.6068	-106.488	-1.04858e+06	5.49693e+06
Original	Consortium of Rocky Mountain Herbarium	RM	RM-21128		38.7342	-107.173	-1.10749e+06	5.52317e+06
Original	Consortium of Rocky Mountain Herbarium	RM	RM-21137		38.7183	-107.157	-1.10639e+06	5.52106e+06
Original	Consortium of Rocky Mountain Herbarium	RM	RM-22032		36.0423	-105.546	-1.01334e+06	5.18385e+06
Original	Consortium of Rocky Mountain Herbarium	RM	RM-22052		36.0009	-105.637	-1.02277e+06	5.18045e+06
Original	Consortium of Rocky Mountain Herbarium	RM	RM-22078		36.7843	-105.233	-969396	5.26577e+06
Original	Consortium of Rocky Mountain Herbarium	RM	RM-22101		36.5962	-105.415	-990132	5.24661e+06
Original	Consortium of Rocky Mountain Herbarium	RM	RM-22110		36.6107	-105.543	-1.00191e+06	5.25031e+06
Original	Consortium of Rocky Mountain Herbarium	RM	RM-22182		36.6002	-105.426	-991072	5.24724e+06
Original	Consortium of Rocky Mountain Herbarium	RM	RM-22233		36.2539	-105.341	-989728	5.20541e+06
Original	Consortium of Rocky Mountain Herbarium	RM	RM-22265		36.5366	-105.225	-973309	5.2367e+06
Original	Consortium of Rocky Mountain Herbarium	RM	RM-22267		35.9867	-105.618	-1.02125e+06	5.17848e+06
Original	Consortium of Rocky Mountain Herbarium	RM	RM-22269		35.9772	-105.626	-1.02216e+06	5.17749e+06
Original	Consortium of Rocky Mountain Herbarium	RM	RM-22320		36.5075	-105.531	-1.00282e+06	5.23806e+06
Original	Consortium of Rocky Mountain Herbarium	RM	RM-22343		36.9499	-106.298	-1.0658e+06	5.30211e+06
Original	Consortium of Rocky Mountain Herbarium	RM	RM-22353		36.5225	-105.45	-994819	5.23853e+06
Original	Consortium of Rocky Mountain Herbarium	RM	RM-22357		36.5742	-105.438	-992724	5.2444e+06
Original	Consortium of Rocky Mountain Herbarium	RM	RM-22359		36.7839	-105.359	-981197	5.26765e+06
Original	Consortium of Rocky Mountain Herbarium	RM	RM-22361		36.5923	-105.381	-987013	5.24563e+06
Original	Consortium of Rocky Mountain Herbarium	RM	RM-22365		36.6367	-105.443	-992005	5.25178e+06
Original	Consortium of Rocky Mountain Herbarium	RM	RM-22369		36.7279	-105.211	-968396	5.25885e+06
Original	Consortium of Rocky Mountain Herbarium	RM	RM-22382		36.7837	-105.495	-994042	5.26975e+06
Original	Consortium of Rocky Mountain Herbarium	RM	RM-22399		36.6774	-105.516	-998008	5.25766e+06
Original	Consortium of Rocky Mountain Herbarium	RM	RM-22401		36.6179	-105.499	-997576	5.25045e+06
Original	Consortium of Rocky Mountain Herbarium	RM	RM-22402		36.5923	-105.381	-987013	5.24563e+06
Original	Consortium of Rocky Mountain Herbarium	RM	RM-22723		38.0024	-107.958	-1.19527e+06	5.45332e+06
Original	Consortium of Rocky Mountain Herbarium	RM	RM-22938		37.8864	-108.269	-1.22643e+06	5.44593e+06
Original	Consortium of Rocky Mountain Herbarium	RM	RM-22969		37.8284	-107.866	-1.19104e+06	5.43159e+06
Original	Consortium of Rocky Mountain Herbarium	RM	RM-22982		37.8574	-108.141	-1.21544e+06	5.44013e+06
Original	Consortium of Rocky Mountain Herbarium	RM	RM-23013		38.0169	-107.939	-1.19326e+06	5.45465e+06
Original	Consortium of Rocky Mountain Herbarium	RM	RM-23952		38.0788	-107.293	-1.13303e+06	5.44995e+06
Original	Consortium of Rocky Mountain Herbarium	RM	RM-23983		38.1796	-107.159	-1.11857e+06	5.45918e+06
Original	Consortium of Rocky Mountain Herbarium	RM	RM-23990		38.473	-106.287	-1.03319e+06	5.47823e+06
Original	Consortium of Rocky Mountain Herbarium	RM	RM-23992		38.4304	-106.389	-1.04333e+06	5.47499e+06
Original	Consortium of Rocky Mountain Herbarium	RM	RM-23993		38.197	-107.494	-1.14857e+06	5.46715e+06
Original	Consortium of Rocky Mountain Herbarium	RM	RM-24002		37.9217	-107.513	-1.15666e+06	5.43582e+06
Original	Consortium of Rocky Mountain Herbarium	RM	RM-24008		38.0373	-107.165	-1.12234e+06	5.44291e+06
Original	Consortium of Rocky Mountain Herbarium	RM	RM-24016		38.2438	-106.882	-1.09196e+06	5.46176e+06
Original	Consortium of Rocky Mountain Herbarium	RM	RM-24033		38.1359	-107.29	-1.1315e+06	5.45648e+06
Original	Consortium of Rocky Mountain Herbarium	RM	RM-24046		38.1796	-107.328	-1.13393e+06	5.46218e+06
Original	Consortium of Rocky Mountain Herbarium	RM	RM-24083		38.164	-107.422	-1.14281e+06	5.46206e+06
Original	Consortium of Rocky Mountain Herbarium	RM	RM-24091		38.3484	-106.464	-1.05178e+06	5.46676e+06
Original	Consortium of Rocky Mountain Herbarium	RM	RM-24102		38.164	-107.459	-1.14622e+06	5.46274e+06
Original	Consortium of Rocky Mountain Herbarium	RM	RM-24106		38.1202	-107.459	-1.14722e+06	5.4577e+06
Original	Consortium of Rocky Mountain Herbarium	RM	RM-24109		37.9356	-107.458	-1.15135e+06	5.43643e+06
Original	Consortium of Rocky Mountain Herbarium	RM	RM-24125		38.2953	-107.272	-1.12621e+06	5.47448e+06
Original	Consortium of Rocky Mountain Herbarium	RM	RM-24129		38.1816	-107.512	-1.1506e+06	5.46571e+06
Original	Consortium of Rocky Mountain Herbarium	RM	RM-24133		38.2369	-107.103	-1.11218e+06	5.46479e+06
Original	Consortium of Rocky Mountain Herbarium	RM	RM-24152		37.9934	-107.367	-1.14169e+06	5.44144e+06
Original	Consortium of Rocky Mountain Herbarium	RM	RM-24156		37.9501	-107.349	-1.141e+06	5.43612e+06
Original	Consortium of Rocky Mountain Herbarium	RM	RM-24860		37.8284	-108.214	-1.22282e+06	5.4382e+06
Original	Consortium of Rocky Mountain Herbarium	RM	RM-24876		37.8284	-108.123	-1.21446e+06	5.43644e+06
Original	Consortium of Rocky Mountain Herbarium	RM	RM-24876		37.8284	-108.123	-1.21446e+06	5.43644e+06
Original	Consortium of Rocky Mountain Herbarium	RM	RM-24876		37.8284	-108.123	-1.21446e+06	5.43644e+06
Original	Consortium of Rocky Mountain Herbarium	RM	RM-24886		37.7424	-108.059	-1.21076e+06	5.42534e+06
Original	Consortium of Rocky Mountain Herbarium	RM	RM-24893		37.6839	-107.987	-1.20552e+06	5.41723e+06
Original	Consortium of Rocky Mountain Herbarium	RM	RM-24897		37.4499	-108.059	-1.21778e+06	5.39165e+06
Original	Consortium of Rocky Mountain Herbarium	RM	RM-29564		40.8707	-105.551	-920447	5.74154e+06
Original	Consortium of Rocky Mountain Herbarium	RM	RM-29568		40.8139	-105.523	-919055	5.73465e+06
Original	Consortium of Rocky Mountain Herbarium	RM	RM-29587		40.5538	-105.909	-957634	5.71072e+06
Original	Consortium of Rocky Mountain Herbarium	RM	RM-29595		40.4322	-105.424	-917729	5.6897e+06
Original	Consortium of Rocky Mountain Herbarium	RM	RM-29608		40.5152	-105.906	-958056	5.70627e+06
Original	Consortium of Rocky Mountain Herbarium	RM	RM-29644		40.4768	-105.88	-956559	5.7015e+06
Original	Consortium of Rocky Mountain Herbarium	RM	RM-29659		40.6414	-105.697	-937437	5.71754e+06
Original	Consortium of Rocky Mountain Herbarium	RM	RM-29661		40.6188	-105.668	-935355	5.71453e+06
Original	Consortium of Rocky Mountain Herbarium	RM	RM-29664		40.3648	-105.427	-919220	5.68204e+06
Original	Consortium of Rocky Mountain Herbarium	RM	RM-29667		40.3008	-105.49	-925984	5.67565e+06
Original	Consortium of Rocky Mountain Herbarium	RM	RM-29674		40.6046	-105.925	-957959	5.71674e+06
Original	Consortium of Rocky Mountain Herbarium	RM	RM-29687		40.5486	-105.827	-950564	5.70889e+06
Original	Consortium of Rocky Mountain Herbarium	RM	RM-29692		40.7632	-105.696	-934994	5.7314e+06
Original	Consortium of Rocky Mountain Herbarium	RM	RM-32844		36.0021	-106.811	-1.13437e+06	5.20049e+06
Original	Consortium of Rocky Mountain Herbarium	RM	RM-32863		35.6309	-105.62	-1.02851e+06	5.13675e+06
Original	Consortium of Rocky Mountain Herbarium	RM	RM-32882		35.9095	-105.811	-1.04122e+06	5.17256e+06
Original	Consortium of Rocky Mountain Herbarium	RM	RM-32883		35.9012	-105.817	-1.04196e+06	5.17169e+06
Original	Consortium of Rocky Mountain Herbarium	RM	RM-32892		35.7082	-105.451	-1.01071e+06	5.14312e+06
Original	Consortium of Rocky Mountain Herbarium	RM	RM-32895		35.8702	-105.561	-1.01813e+06	5.1639e+06
Original	Consortium of Rocky Mountain Herbarium	RM	RM-32903		35.9093	-105.651	-1.02598e+06	5.16994e+06
Original	Consortium of Rocky Mountain Herbarium	RM	RM-32907		35.7168	-105.698	-1.03421e+06	5.14809e+06
Original	Consortium of Rocky Mountain Herbarium	RM	RM-32985		35.7287	-105.417	-1.00708e+06	5.14499e+06
Original	Consortium of Rocky Mountain Herbarium	RM	RM-33043		35.744	-105.422	-1.00728e+06	5.14687e+06
Original	Consortium of Rocky Mountain Herbarium	RM	RM-33049		35.736	-105.523	-1.01711e+06	5.14753e+06
Original	Consortium of Rocky Mountain Herbarium	RM	RM-33066		35.838	-105.755	-1.03728e+06	5.16326e+06
Original	Consortium of Rocky Mountain Herbarium	RM	RM-33079		35.816	-105.853	-1.04706e+06	5.16228e+06
Original	Consortium of Rocky Mountain Herbarium	RM	RM-33083		35.9	-105.708	-1.03155e+06	5.16976e+06
Original	Consortium of Rocky Mountain Herbarium	RM	RM-33093		35.776	-105.827	-1.04541e+06	5.15716e+06
Original	Consortium of Rocky Mountain Herbarium	RM	RM-33107		35.9598	-105.639	-1.0238e+06	5.17566e+06
Original	Consortium of Rocky Mountain Herbarium	RM	RM-33114		35.9421	-105.65	-1.02523e+06	5.17377e+06
Original	Consortium of Rocky Mountain Herbarium	RM	RM-33134		35.8267	-105.613	-1.02394e+06	5.15963e+06
Original	Consortium of Rocky Mountain Herbarium	RM	RM-33201		35.5145	-105.422	-1.01179e+06	5.11989e+06
Original	Consortium of Rocky Mountain Herbarium	RM	RM-33202		35.9395	-105.484	-1.00939e+06	5.1708e+06
Original	Consortium of Rocky Mountain Herbarium	RM	RM-40592		44.5585	-109.84	-1.19129e+06	6.2263e+06
Original	Consortium of Rocky Mountain Herbarium	RM	RM-41553		44.5283	-109.837	-1.19183e+06	6.22291e+06
Original	Consortium of Rocky Mountain Herbarium	RM	RM-41643		44.5053	-109.886	-1.19628e+06	6.22129e+06
Original	Consortium of Rocky Mountain Herbarium	RM	RM-55140		44.9659	-109.453	-1.15036e+06	6.26407e+06
Original	Consortium of Rocky Mountain Herbarium	RM	RM-58480		44.995	-109.433	-1.14802e+06	6.2669e+06
Original	Consortium of Rocky Mountain Herbarium	RM	RM-65300		40.5465	-105.904	-957300	5.70981e+06
Original	Consortium of Rocky Mountain Herbarium	RM	RM-65361		40.3582	-105.961	-965982	5.6892e+06
Original	Consortium of Rocky Mountain Herbarium	RM	RM-65378		40.3251	-106.128	-981252	5.68799e+06
Original	Consortium of Rocky Mountain Herbarium	RM	RM-65384		40.4741	-105.904	-958728	5.70156e+06
Original	Consortium of Rocky Mountain Herbarium	RM	RM-65398		40.5755	-105.923	-958378	5.7134e+06
Original	Consortium of Rocky Mountain Herbarium	RM	RM-65465		40.425	-105.942	-962989	5.69653e+06
Original	Consortium of Rocky Mountain Herbarium	RM	RM-65472		40.3251	-106.205	-987946	5.68918e+06
Original	Consortium of Rocky Mountain Herbarium	RM	RM-65556		43.9416	-110.727	-1.27819e+06	6.17552e+06
Original	Consortium of Rocky Mountain Herbarium	RM	RM-65612		43.798	-110.845	-1.29158e+06	6.16207e+06
Original	Consortium of Rocky Mountain Herbarium	RM	RM-65621		43.7761	-110.766	-1.28593e+06	6.15807e+06
Original	Consortium of Rocky Mountain Herbarium	RM	RM-65656		43.8548	-110.751	-1.28249e+06	6.16643e+06
Original	Consortium of Rocky Mountain Herbarium	RM	RM-65682		43.8079	-110.852	-1.2919e+06	6.16332e+06
Original	Consortium of Rocky Mountain Herbarium	RM	RM-65736		43.7888	-110.763	-1.28528e+06	6.1594e+06
Original	Consortium of Rocky Mountain Herbarium	RM	RM-65813		43.9263	-110.727	-1.27859e+06	6.17383e+06
Original	Consortium of Rocky Mountain Herbarium	RM	RM-65835		43.7703	-110.816	-1.29008e+06	6.15844e+06
Original	Consortium of Rocky Mountain Herbarium	RM	RM-65854		43.7997	-110.767	-1.28532e+06	6.16069e+06
Original	Consortium of Rocky Mountain Herbarium	RM	RM-65996		43.7488	-110.775	-1.28743e+06	6.15525e+06
Original	Consortium of Rocky Mountain Herbarium	RM	RM-66004		43.9431	-110.776	-1.28202e+06	6.17667e+06
Original	Consortium of Rocky Mountain Herbarium	RM	RM-76457		35.7752	-106.269	-1.08764e+06	5.16447e+06
Original	Consortium of Rocky Mountain Herbarium	RM	RM-77243		39.3934	-106.082	-995950	5.58073e+06
Original	Consortium of Rocky Mountain Herbarium	RM	RM-78831		35.7963	-105.771	-1.03968e+06	5.15863e+06
Original	Consortium of Rocky Mountain Herbarium	RM	RM-79149		36.1677	-105.577	-1.01379e+06	5.19903e+06
Original	Consortium of Rocky Mountain Herbarium	RM	RM-80039		35.6713	-105.734	-1.03859e+06	5.14334e+06
Original	Consortium of Rocky Mountain Herbarium	RM	RM-80783		37.8686	-107.758	-1.18023e+06	5.4342e+06
Original	Consortium of Rocky Mountain Herbarium	RM	RM-82526		39.8026	-105.796	-962462	5.62322e+06
Original	Consortium of Rocky Mountain Herbarium	RM	RM-83170		36.556	-105.406	-990022	5.24176e+06
Original	Consortium of Rocky Mountain Herbarium	RM	RM-83309		38.8439	-105.04	-913208	5.5019e+06
Original	Consortium of Rocky Mountain Herbarium	RM	RM-85477		40.3893	-105.524	-927235	5.68625e+06
Original	Consortium of Rocky Mountain Herbarium	RM	RM-86719		37.8811	-107.733	-1.17769e+06	5.43519e+06
Original	Consortium of Rocky Mountain Herbarium	RM	RM-99036		44.4289	-113.002	-1.44303e+06	6.27758e+06
Original	Consortium of Rocky Mountain Herbarium	RM	RM-99255		43.8635	-110.886	-1.29302e+06	6.17013e+06
Original	Consortium of Rocky Mountain Herbarium	RM	RM-99436		44.5542	-111.448	-1.31772e+06	6.25753e+06
Original	Consortium of Pacific Northwest Herbarium	RM-VP	RM-VP-139194		44.8898	-111.345	-1.30002e+06	6.29216e+06
Original	Consortium of Pacific Northwest Herbarium	RM-VP	RM-VP-139292		44.5688	-111.448	-1.3173e+06	6.25913e+06
Original	Consortium of Pacific Northwest Herbarium	RM-VP	RM-VP-139381		45.1465	-109.555	-1.15371e+06	6.2858e+06
Original	Consortium of Pacific Northwest Herbarium	RM-VP	RM-VP-139676		45.5015	-110.457	-1.2142e+06	6.34156e+06
Original	Consortium of Pacific Northwest Herbarium	RM-VP	RM-VP-140080		45.3276	-111.281	-1.28249e+06	6.33871e+06
Original	Consortium of Pacific Northwest Herbarium	RM-VP	RM-VP-140482		45.3996	-111.218	-1.27561e+06	6.34532e+06
Original	Consortium of Pacific Northwest Herbarium	RM-VP	RM-VP-141099		45.3559	-109.902	-1.17521e+06	6.31517e+06
Original	Consortium of Pacific Northwest Herbarium	RM-VP	RM-VP-141417		45.487	-110.519	-1.21935e+06	6.34116e+06
Original	Consortium of Pacific Northwest Herbarium	RM-VP	RM-VP-141711		45.4578	-110.149	-1.1916e+06	6.33094e+06
Original	Consortium of Pacific Northwest Herbarium	RM-VP	RM-VP-142115		45.284	-111.444	-1.29635e+06	6.33727e+06
Original	Consortium of Pacific Northwest Herbarium	RM-VP	RM-VP-142262		44.7242	-111.398	-1.30889e+06	6.27511e+06
Original	Consortium of Pacific Northwest Herbarium	RM-VP	RM-VP-143764		45.3392	-109.828	-1.16993e+06	6.31197e+06
Original	Consortium of Pacific Northwest Herbarium	RM-VP	RM-VP-145461		45.3995	-109.963	-1.17882e+06	6.32109e+06
Original	Consortium of Pacific Northwest Herbarium	RM-VP	RM-VP-146990		45.2061	-109.638	-1.15863e+06	6.29387e+06
Original	Consortium of Pacific Northwest Herbarium	RM-VP	RM-VP-147159		45.2508	-109.7	-1.1623e+06	6.29991e+06
Original	Consortium of Pacific Northwest Herbarium	RM-VP	RM-VP-148713		45.2849	-110.687	-1.23783e+06	6.32227e+06
Original	Consortium of Pacific Northwest Herbarium	RM-VP	RM-VP-149527		45.6034	-109.84	-1.16398e+06	6.3412e+06
Original	Consortium of Pacific Northwest Herbarium	RM-VP	RM-VP-149786		45.006	-109.828	-1.17863e+06	6.27535e+06
Original	Consortium of Pacific Northwest Herbarium	RM-VP	RM-VP-149982		45.0205	-109.951	-1.18783e+06	6.27923e+06
Original	Consortium of Pacific Northwest Herbarium	RM-VP	RM-VP-150082		45.2556	-110.626	-1.23396e+06	6.31788e+06
Original	Consortium of Pacific Northwest Herbarium	RM-VP	RM-VP-150247		45.0512	-111.444	-1.30307e+06	6.31184e+06
Original	Consortium of Pacific Northwest Herbarium	RM-VP	RM-VP-151174		45.1531	-111.24	-1.28433e+06	6.31882e+06
Original	Consortium of Pacific Northwest Herbarium	RM-VP	RM-VP-151794		45.1678	-110.627	-1.23645e+06	6.30828e+06
Original	Consortium of Pacific Northwest Herbarium	RM-VP	RM-VP-152157		45.221	-109.742	-1.16629e+06	6.2974e+06
Original	Consortium of Pacific Northwest Herbarium	RM-VP	RM-VP-154762		45.2409	-110.707	-1.2406e+06	6.31784e+06
Original	Consortium of Pacific Northwest Herbarium	RM-VP	RM-VP-155313		45.2702	-110.687	-1.23823e+06	6.32066e+06
Original	Consortium of Pacific Northwest Herbarium	RM-VP	RM-VP-155427		45.2996	-110.646	-1.23431e+06	6.3231e+06
Original	Consortium of Pacific Northwest Herbarium	RM-VP	RM-VP-157177		45.4433	-111.013	-1.25855e+06	6.34599e+06
Original	Consortium of Pacific Northwest Herbarium	RM-VP	RM-VP-216134		45.2908	-114.785	-1.55168e+06	6.41282e+06
Original	Consortium of Pacific Northwest Herbarium	RM-VP	RM-VP-216180		45.1439	-115.423	-1.60526e+06	6.41288e+06
Original	Consortium of Pacific Northwest Herbarium	RM-VP	RM-VP-216200		44.9119	-115.872	-1.6477e+06	6.39949e+06
Original	Consortium of Pacific Northwest Herbarium	RM-VP	RM-VP-519561		44.7004	-111.387	-1.30875e+06	6.27229e+06
Original	Consortium of Pacific Northwest Herbarium	RM-VP	RM-VP-713576		45.3169	-110.537	-1.22536e+06	6.32287e+06
Original	Consortium of Pacific Northwest Herbarium	RM-VP	RM-VP-713781		45.0626	-111.173	-1.28169e+06	6.30756e+06
Original	Consortium of Pacific Northwest Herbarium	RM-VP	RM-VP-714042		45.1001	-109.372	-1.14062e+06	6.27739e+06
Original	Consortium of Pacific Northwest Herbarium	RM-VP	RM-VP-714102		45.2323	-109.492	-1.1466e+06	6.2941e+06
Original	Consortium of Pacific Northwest Herbarium	RM-VP	RM-VP-715252		45.0478	-109.451	-1.1481e+06	6.27305e+06
Original	Consortium of Pacific Northwest Herbarium	RM-VP	RM-VP-715637		45.1133	-109.579	-1.15644e+06	6.28259e+06
Original	Consortium of Pacific Northwest Herbarium	RM-VP	RM-VP-716298		45.1915	-110.46	-1.22287e+06	6.30766e+06
Original	Consortium of Pacific Northwest Herbarium	RM-VP	RM-VP-738426		47.3732	-112.861	-1.34014e+06	6.59301e+06
Original	Consortium of Pacific Northwest Herbarium	RM-VP	RM-VP-738447		47.4069	-112.847	-1.33803e+06	6.59632e+06
Original	Consortium of Pacific Northwest Herbarium	RM-VP	RM-VP-738935		48.2882	-113.32	-1.34453e+06	6.70078e+06
Original	Consortium of Pacific Northwest Herbarium	RM-VP	RM-VP-739146		47.505	-112.966	-1.34366e+06	6.60938e+06
Original	Consortium of Pacific Northwest Herbarium	RM-VP	RM-VP-739152		47.5093	-112.959	-1.34299e+06	6.60968e+06
Original	Consortium of Pacific Northwest Herbarium	RM-VP	RM-VP-739742		47.8171	-112.797	-1.3217e+06	6.63935e+06
Original	Consortium of Pacific Northwest Herbarium	RM-VP	RM-VP-739745		47.8171	-112.797	-1.3217e+06	6.63935e+06
Original	Consortium of Pacific Northwest Herbarium	RM-VP	RM-VP-740775		47.6205	-112.707	-1.32125e+06	6.61636e+06
Original	Consortium of Pacific Northwest Herbarium	RM-VP	RM-VP-740852		47.4137	-112.698	-1.32694e+06	6.59393e+06
Original	Consortium of Pacific Northwest Herbarium	RM-VP	RM-VP-741359		46.2208	-110.371	-1.18817e+06	6.41859e+06
Original	Consortium of Pacific Northwest Herbarium	RM-VP	RM-VP-741626		46.2296	-110.467	-1.19518e+06	6.42134e+06
Original	Consortium of Pacific Northwest Herbarium	RM-VP	RM-VP-743370		45.5993	-109.834	-1.16359e+06	6.34063e+06
Original	Consortium of Pacific Northwest Herbarium	RM-VP	RM-VP-744131		45.1647	-111.082	-1.27178e+06	6.31692e+06
Original	Consortium of Pacific Northwest Herbarium	RM-VP	RM-VP-744150		45.2737	-110.25	-1.20436e+06	6.31266e+06
Original	Consortium of Pacific Northwest Herbarium	RM-VP	RM-VP-744237		45.2484	-110.229	-1.20341e+06	6.30949e+06
Original	Consortium of Pacific Northwest Herbarium	RM-VP	RM-VP-744333		45.2752	-110.196	-1.20011e+06	6.3118e+06
Original	Consortium of Pacific Northwest Herbarium	RM-VP	RM-VP-744508		45.3407	-109.828	-1.16987e+06	6.31213e+06
Original	Consortium of Pacific Northwest Herbarium	RM-VP	RM-VP-745275		45.4283	-110.327	-1.20615e+06	6.33107e+06
Original	Consortium of Pacific Northwest Herbarium	RM-VP	RM-VP-745384		45.4262	-110.307	-1.20468e+06	6.33046e+06
Original	Consortium of Pacific Northwest Herbarium	RM-VP	RM-VP-745476		45.4274	-110.299	-1.20399e+06	6.33043e+06
Original	Consortium of Pacific Northwest Herbarium	RM-VP	RM-VP-745635		45.0143	-109.721	-1.17006e+06	6.27428e+06
Original	Consortium of Pacific Northwest Herbarium	RM-VP	RM-VP-745922		45.418	-110.069	-1.18652e+06	6.32509e+06
Original	Consortium of Pacific Northwest Herbarium	RM-VP	RM-VP-746577		45.0515	-109.944	-1.18651e+06	6.28251e+06
Original	Consortium of Pacific Northwest Herbarium	RM-VP	RM-VP-746877		45.1239	-109.909	-1.18183e+06	6.28981e+06
Original	Consortium of Pacific Northwest Herbarium	RM-VP	RM-VP-751911		48.1133	-112.801	-1.31291e+06	6.67123e+06
Original	Consortium of Pacific Northwest Herbarium	RM-VP	RM-VP-751993		48.1381	-112.812	-1.31293e+06	6.67412e+06
Original	Consortium of Pacific Northwest Herbarium	RM-VP	RM-VP-753222		47.3738	-112.782	-1.3343e+06	6.5914e+06
Original	Consortium of Pacific Northwest Herbarium	RM-VP	RM-VP-753309		47.3549	-112.847	-1.33961e+06	6.59072e+06
Original	Consortium of Pacific Northwest Herbarium	RM-VP	RM-VP-753498		47.3271	-112.835	-1.3396e+06	6.58748e+06
Original	Consortium of Pacific Northwest Herbarium	RM-VP	RM-VP-753593		47.3702	-112.762	-1.33299e+06	6.5906e+06
Original	Consortium of Pacific Northwest Herbarium	RM-VP	RM-VP-754532		47.1644	-112.468	-1.31774e+06	6.56231e+06
Original	Consortium of Pacific Northwest Herbarium	RM-VP	RM-VP-754582		47.1272	-112.425	-1.31566e+06	6.5574e+06
Original	Consortium of Pacific Northwest Herbarium	RM-VP	RM-VP-754594		47.1272	-112.425	-1.31566e+06	6.5574e+06
Original	Consortium of Pacific Northwest Herbarium	RM-VP	RM-VP-769460		45.2138	-109.754	-1.16749e+06	6.29684e+06
Original	Consortium of Pacific Northwest Herbarium	RM-VP	RM-VP-815165		45.4717	-111.914	-1.32693e+06	6.36741e+06
Original	Consortium of Pacific Northwest Herbarium	RM-VP	RM-VP-815166		44.5569	-111.487	-1.32068e+06	6.25864e+06
Original	Consortium of Pacific Northwest Herbarium	RM-VP	RM-VP-815167		47.9322	-112.712	-1.31206e+06	6.64996e+06
Original	Consortium of Pacific Northwest Herbarium	RM-VP	RM-VP-815168		46.0381	-110.322	-1.18934e+06	6.3977e+06
Original	Consortium of Pacific Northwest Herbarium	RM-VP	RM-VP-815169		47.9736	-112.843	-1.32023e+06	6.65712e+06
Original	Consortium of Pacific Northwest Herbarium	RM-VP	RM-VP-815170		45.3958	-113.002	-1.4125e+06	6.38261e+06
Original	Consortium of Pacific Northwest Herbarium	RM-VP	RM-VP-815171		47.8133	-112.808	-1.32262e+06	6.63918e+06
Original	Consortium of Pacific Northwest Herbarium	RM-VP	RM-VP-815172		45.395	-112.99	-1.41157e+06	6.38224e+06
Original	Consortium of Pacific Northwest Herbarium	RM-VP	RM-VP-815173		45.4672	-111.911	-1.32684e+06	6.36686e+06
Original	Consortium of Pacific Northwest Herbarium	RM-VP	RM-VP-815174		45.3722	-111.229	-1.27722e+06	6.34254e+06
Original	Consortium of Pacific Northwest Herbarium	RM-VP	RM-VP-815175		46.0492	-110.34	-1.19044e+06	6.39926e+06
Original	Consortium of Pacific Northwest Herbarium	RM-VP	RM-VP-815176		47.4167	-112.717	-1.32822e+06	6.59465e+06
Original	Consortium of Pacific Northwest Herbarium	RM-VP	RM-VP-815177		45.4167	-110.95	-1.25449e+06	6.34185e+06
Original	Consortium of Pacific Northwest Herbarium	RM-VP	RM-VP-815179		46.0833	-113.267	-1.41071e+06	6.46282e+06
Original	Consortium of Pacific Northwest Herbarium	RM-VP	RM-VP-815192		48.4233	-113.177	-1.33011e+06	6.71223e+06
Original	Consortium of Pacific Northwest Herbarium	RM-VP	RM-VP-834423		45.1133	-109.579	-1.15644e+06	6.28259e+06
Original	Consortium of Pacific Northwest Herbarium	RM-VP	RM-VP-834827		45.1001	-109.372	-1.14062e+06	6.27739e+06
Original	Consortium of Pacific Northwest Herbarium	RM-VP	RM-VP-834927		45.2323	-109.492	-1.1466e+06	6.2941e+06
Original	Consortium of Pacific Northwest Herbarium	RM-VP	RM-VP-863540		44.7677	-113.661	-1.48321e+06	6.32953e+06
Original	Consortium of Pacific Northwest Herbarium	SRP-VP	SRP-VP-53876		45.3687	-116.495	-1.6779e+06	6.46456e+06
Original	Consortium of Pacific Northwest Herbarium	SRP-VP	SRP-VP-53877		45.1437	-114.585	-1.5415e+06	6.39212e+06
Original	Consortium of Pacific Northwest Herbarium	SRP-VP	SRP-VP-53878		48.7418	-120.681	-1.83977e+06	6.93288e+06
Original	Consortium of Pacific Northwest Herbarium	UBC-VP	UBC-VP-100066		52	-122	-1.78015e+06	7.30057e+06
Original	Consortium of Pacific Northwest Herbarium	UBC-VP	UBC-VP-100216		52	-121	-1.71801e+06	7.27308e+06
Original	Consortium of Pacific Northwest Herbarium	UBC-VP	UBC-VP-100222		53	-121	-1.67431e+06	7.37395e+06
Original	Consortium of Pacific Northwest Herbarium	UBC-VP	UBC-VP-100581		49.05	-114.067	-1.3727e+06	6.79793e+06
Original	Consortium of Pacific Northwest Herbarium	UBC-VP	UBC-VP-100595		49.0833	-113.933	-1.3623e+06	6.79861e+06
Original	Consortium of Pacific Northwest Herbarium	UBC-VP	UBC-VP-100612		49.1333	-114.15	-1.37577e+06	6.80858e+06
Original	Consortium of Pacific Northwest Herbarium	UBC-VP	UBC-VP-100614		49.0333	-113.983	-1.36743e+06	6.79437e+06
Original	Consortium of Pacific Northwest Herbarium	UBC-VP	UBC-VP-100825		49.35	-113.383	-1.31541e+06	6.8154e+06
Original	Consortium of Pacific Northwest Herbarium	UBC-VP	UBC-VP-101807		49.8667	-124.567	-2.04323e+06	7.16493e+06
Original	Consortium of Pacific Northwest Herbarium	UBC-VP	UBC-VP-102434		49.75	-118.933	-1.67961e+06	6.98815e+06
Original	Consortium of Pacific Northwest Herbarium	UBC-VP	UBC-VP-102947		50.2833	-120.383	-1.75311e+06	7.08199e+06
Original	Consortium of Pacific Northwest Herbarium	UBC-VP	UBC-VP-103070		51.0667	-122.75	-1.86995e+06	7.22857e+06
Original	Consortium of Pacific Northwest Herbarium	UBC-VP	UBC-VP-103105		49	-121	-1.84993e+06	6.96852e+06
Original	Consortium of Pacific Northwest Herbarium	UBC-VP	UBC-VP-103120		53.1167	-120.543	-1.64148e+06	7.3738e+06
Original	Consortium of Pacific Northwest Herbarium	UBC-VP	UBC-VP-103168		53.2	-120.467	-1.63329e+06	7.38026e+06
Original	Consortium of Pacific Northwest Herbarium	UBC-VP	UBC-VP-103236		50.8333	-120.317	-1.72517e+06	7.13623e+06
Original	Consortium of Pacific Northwest Herbarium	UBC-VP	UBC-VP-103272		49.05	-120.833	-1.83653e+06	6.9688e+06
Original	Consortium of Pacific Northwest Herbarium	UBC-VP	UBC-VP-103284		49.0833	-119.233	-1.72716e+06	6.9274e+06
Original	Consortium of Pacific Northwest Herbarium	UBC-VP	UBC-VP-103379		49.2167	-123.417	-2.00041e+06	7.0636e+06
Original	Consortium of Pacific Northwest Herbarium	UBC-VP	UBC-VP-103397		49.1	-119.183	-1.72309e+06	6.92776e+06
Original	Consortium of Pacific Northwest Herbarium	UBC-VP	UBC-VP-103445		49	-114	-1.36968e+06	6.79118e+06
Original	Consortium of Pacific Northwest Herbarium	UBC-VP	UBC-VP-103472		53.1167	-120.55	-1.64192e+06	7.37399e+06
Original	Consortium of Pacific Northwest Herbarium	UBC-VP	UBC-VP-103495		51.0333	-121.533	-1.79438e+06	7.19018e+06
Original	Consortium of Pacific Northwest Herbarium	UBC-VP	UBC-VP-103523		50.5333	-122.917	-1.9055e+06	7.18013e+06
Original	Consortium of Pacific Northwest Herbarium	UBC-VP	UBC-VP-103527		51.0333	-121.533	-1.79438e+06	7.19018e+06
Original	Consortium of Pacific Northwest Herbarium	UBC-VP	UBC-VP-103532		51.05	-121.417	-1.78621e+06	7.18858e+06
Original	Consortium of Pacific Northwest Herbarium	UBC-VP	UBC-VP-103555		53	-120.5	-1.64387e+06	7.36091e+06
Original	Consortium of Pacific Northwest Herbarium	UBC-VP	UBC-VP-103565		49.0833	-119.233	-1.72716e+06	6.9274e+06
Original	Consortium of Pacific Northwest Herbarium	UBC-VP	UBC-VP-103698		50.1	-118.517	-1.6377e+06	7.01341e+06
Original	Consortium of Pacific Northwest Herbarium	UBC-VP	UBC-VP-103767		51.6167	-120.717	-1.71693e+06	7.22664e+06
Original	Consortium of Pacific Northwest Herbarium	UBC-VP	UBC-VP-103826		49.7833	-118.133	-1.62469e+06	6.97081e+06
Original	Consortium of Pacific Northwest Herbarium	UBC-VP	UBC-VP-104027		49.1667	-120.65	-1.81913e+06	6.97545e+06
Original	Consortium of Pacific Northwest Herbarium	UBC-VP	UBC-VP-104055		49.45	-113.333	-1.30877e+06	6.82501e+06
Original	Consortium of Pacific Northwest Herbarium	UBC-VP	UBC-VP-104059		49	-114	-1.36968e+06	6.79118e+06
Original	Consortium of Pacific Northwest Herbarium	UBC-VP	UBC-VP-104063		49.1333	-113.65	-1.3409e+06	6.7979e+06
Original	Consortium of Pacific Northwest Herbarium	UBC-VP	UBC-VP-105676		49.6833	-121.417	-1.84724e+06	7.05018e+06
Original	Consortium of Pacific Northwest Herbarium	UBC-VP	UBC-VP-107215		49.05	-124.333	-2.06862e+06	7.07627e+06
Original	Consortium of Pacific Northwest Herbarium	UBC-VP	UBC-VP-107599		49	-123	-1.98328e+06	7.02879e+06
Original	Consortium of Pacific Northwest Herbarium	UBC-VP	UBC-VP-107679		49.0667	-120.2	-1.79321e+06	6.95243e+06
Original	Consortium of Pacific Northwest Herbarium	UBC-VP	UBC-VP-107746		49.9667	-123.017	-1.93863e+06	7.12638e+06
Original	Consortium of Pacific Northwest Herbarium	UBC-VP	UBC-VP-107750		49.1	-122.85	-1.96863e+06	7.0342e+06
Original	Consortium of Pacific Northwest Herbarium	UBC-VP	UBC-VP-107753		49.9667	-120.5	-1.77442e+06	7.05292e+06
Original	Consortium of Pacific Northwest Herbarium	UBC-VP	UBC-VP-108334		49.9167	-121.05	-1.81276e+06	7.06334e+06
Original	Consortium of Pacific Northwest Herbarium	UBC-VP	UBC-VP-109952		49.1333	-119.967	-1.77463e+06	6.95273e+06
Original	Consortium of Pacific Northwest Herbarium	UBC-VP	UBC-VP-110565		49.0833	-119.233	-1.72716e+06	6.9274e+06
Original	Consortium of Pacific Northwest Herbarium	UBC-VP	UBC-VP-111181		50	-121	-1.8058e+06	7.07039e+06
Original	Consortium of Pacific Northwest Herbarium	UBC-VP	UBC-VP-111209		52.5833	-125.667	-1.97436e+06	7.46653e+06
Original	Consortium of Pacific Northwest Herbarium	UBC-VP	UBC-VP-111748		51.3333	-117.65	-1.53244e+06	7.11927e+06
Original	Consortium of Pacific Northwest Herbarium	UBC-VP	UBC-VP-113150		53	-118	-1.49021e+06	7.29931e+06
Original	Consortium of Pacific Northwest Herbarium	UBC-VP	UBC-VP-114525		52.5833	-128.517	-2.14137e+06	7.55875e+06
Original	Consortium of Pacific Northwest Herbarium	UBC-VP	UBC-VP-114528		50.1	-119.633	-1.71164e+06	7.04281e+06
Original	Consortium of Pacific Northwest Herbarium	UBC-VP	UBC-VP-114529		50.7833	-119	-1.64191e+06	7.09626e+06
Original	Consortium of Pacific Northwest Herbarium	UBC-VP	UBC-VP-114554		49.45	-121.25	-1.84664e+06	7.02163e+06
Original	Consortium of Pacific Northwest Herbarium	UBC-VP	UBC-VP-114580		49.1833	-120.333	-1.79716e+06	6.96815e+06
Original	Consortium of Pacific Northwest Herbarium	UBC-VP	UBC-VP-115104		50.6	-121.7	-1.8245e+06	7.15116e+06
Original	Consortium of Pacific Northwest Herbarium	UBC-VP	UBC-VP-117927		51.9667	-119.883	-1.64951e+06	7.24013e+06
Original	Consortium of Pacific Northwest Herbarium	UBC-VP	UBC-VP-118079		51.9667	-119.883	-1.64951e+06	7.24013e+06
Original	Consortium of Pacific Northwest Herbarium	UBC-VP	UBC-VP-118132		52.25	-119.5	-1.61367e+06	7.25916e+06
Original	Consortium of Pacific Northwest Herbarium	UBC-VP	UBC-VP-118175		51.95	-120.183	-1.66907e+06	7.24627e+06
Original	Consortium of Pacific Northwest Herbarium	UBC-VP	UBC-VP-118372		49.8667	-123	-1.94227e+06	7.11585e+06
Original	Consortium of Pacific Northwest Herbarium	UBC-VP	UBC-VP-118373		49.8833	-122.967	-1.93932e+06	7.1165e+06
Original	Consortium of Pacific Northwest Herbarium	UBC-VP	UBC-VP-118643		49.9833	-123.033	-1.93891e+06	7.12856e+06
Original	Consortium of Pacific Northwest Herbarium	UBC-VP	UBC-VP-118688		49.9333	-122.933	-1.93481e+06	7.1205e+06
Original	Consortium of Pacific Northwest Herbarium	UBC-VP	UBC-VP-118821		53.7667	-119.2	-1.53305e+06	7.40618e+06
Original	Consortium of Pacific Northwest Herbarium	UBC-VP	UBC-VP-118822		53.7667	-119.2	-1.53305e+06	7.40618e+06
Original	Consortium of Pacific Northwest Herbarium	UBC-VP	UBC-VP-118847		49.8667	-123	-1.94227e+06	7.11585e+06
Original	Consortium of Pacific Northwest Herbarium	UBC-VP	UBC-VP-118851		49.8833	-122.967	-1.93932e+06	7.1165e+06
Original	Consortium of Pacific Northwest Herbarium	UBC-VP	UBC-VP-119182		50.2833	-120.383	-1.75311e+06	7.08199e+06
Original	Consortium of Pacific Northwest Herbarium	UBC-VP	UBC-VP-119249		50.2333	-120.433	-1.75853e+06	7.07827e+06
Original	Consortium of Pacific Northwest Herbarium	UBC-VP	UBC-VP-119437		51.3333	-118.367	-1.57877e+06	7.1368e+06
Original	Consortium of Pacific Northwest Herbarium	UBC-VP	UBC-VP-119438		52.1333	-118.45	-1.55237e+06	7.22109e+06
Original	Consortium of Pacific Northwest Herbarium	UBC-VP	UBC-VP-119488		49.9667	-117.167	-1.5527e+06	6.96572e+06
Original	Consortium of Pacific Northwest Herbarium	UBC-VP	UBC-VP-119626		50.8667	-118.9	-1.63202e+06	7.10225e+06
Original	Consortium of Pacific Northwest Herbarium	UBC-VP	UBC-VP-119627		50.8667	-118.9	-1.63202e+06	7.10225e+06
Original	Consortium of Pacific Northwest Herbarium	UBC-VP	UBC-VP-120089		50.2833	-121.75	-1.84202e+06	7.12061e+06
Original	Consortium of Pacific Northwest Herbarium	UBC-VP	UBC-VP-120745		49.7667	-118.9	-1.6767e+06	6.98899e+06
Original	Consortium of Pacific Northwest Herbarium	UBC-VP	UBC-VP-121467		49.25	-121.667	-1.88327e+06	7.01353e+06
Original	Consortium of Pacific Northwest Herbarium	UBC-VP	UBC-VP-129312		52.3833	-126.75	-2.04886e+06	7.4814e+06
Original	Consortium of Pacific Northwest Herbarium	UBC-VP	UBC-VP-130650		49.0353	-121.754	-1.89883e+06	6.99434e+06
Original	Consortium of Pacific Northwest Herbarium	UBC-VP	UBC-VP-137122		48.7418	-120.681	-1.83977e+06	6.93288e+06
Original	Consortium of Pacific Northwest Herbarium	UBC-VP	UBC-VP-137468		49.95	-123	-1.93833e+06	7.12421e+06
Original	Consortium of Pacific Northwest Herbarium	UBC-VP	UBC-VP-145894		49.75	-124.467	-2.04261e+06	7.15015e+06
Original	Consortium of Pacific Northwest Herbarium	UBC-VP	UBC-VP-145919		49.75	-124.467	-2.04261e+06	7.15015e+06
Original	Consortium of Pacific Northwest Herbarium	UBC-VP	UBC-VP-147368		49.613	-120.874	-1.81449e+06	7.0274e+06
Original	Consortium of Pacific Northwest Herbarium	UBC-VP	UBC-VP-152120		49.5739	-121.404	-1.85128e+06	7.03869e+06
Original	Consortium of Pacific Northwest Herbarium	UBC-VP	UBC-VP-160612		49.0383	-121.874	-1.90672e+06	6.99825e+06
Original	Consortium of Pacific Northwest Herbarium	UBC-VP	UBC-VP-40473		49.1333	-122.95	-1.97366e+06	7.04065e+06
Original	Consortium of Pacific Northwest Herbarium	UBC-VP	UBC-VP-41822		52.75	-120.867	-1.67706e+06	7.34524e+06
Original	Consortium of Pacific Northwest Herbarium	UBC-VP	UBC-VP-41826		52.6667	-121.833	-1.7398e+06	7.36282e+06
Original	Consortium of Pacific Northwest Herbarium	UBC-VP	UBC-VP-42351		49.1833	-120.333	-1.79716e+06	6.96815e+06
Original	Consortium of Pacific Northwest Herbarium	UBC-VP	UBC-VP-42602		49.9833	-123.033	-1.93891e+06	7.12856e+06
Original	Consortium of Pacific Northwest Herbarium	UBC-VP	UBC-VP-45368		50.5833	-121.25	-1.79628e+06	7.13667e+06
Original	Consortium of Pacific Northwest Herbarium	UBC-VP	UBC-VP-45591		49.2333	-124.417	-2.06498e+06	7.09722e+06
Original	Consortium of Pacific Northwest Herbarium	UBC-VP	UBC-VP-45859		50	-122.75	-1.9198e+06	7.12164e+06
Original	Consortium of Pacific Northwest Herbarium	UBC-VP	UBC-VP-47539		49.6833	-115.983	-1.4831e+06	6.90785e+06
Original	Consortium of Pacific Northwest Herbarium	UBC-VP	UBC-VP-49795		53	-119	-1.55196e+06	7.32322e+06
Original	Consortium of Pacific Northwest Herbarium	UBC-VP	UBC-VP-56201		49.0667	-120.2	-1.79321e+06	6.95243e+06
Original	Consortium of Pacific Northwest Herbarium	UBC-VP	UBC-VP-56417		49.3833	-116.633	-1.5384e+06	6.89184e+06
Original	Consortium of Pacific Northwest Herbarium	UBC-VP	UBC-VP-56601		50.8	-122.2	-1.84741e+06	7.18575e+06
Original	Consortium of Pacific Northwest Herbarium	UBC-VP	UBC-VP-63636		49.7667	-116.85	-1.53887e+06	6.93716e+06
Original	Consortium of Pacific Northwest Herbarium	UBC-VP	UBC-VP-66867		49.0833	-120.767	-1.8306e+06	6.97028e+06
Original	Consortium of Pacific Northwest Herbarium	UBC-VP	UBC-VP-67134		50.85	-121.45	-1.79726e+06	7.1693e+06
Original	Consortium of Pacific Northwest Herbarium	UBC-VP	UBC-VP-67686		51	-121.75	-1.80967e+06	7.19295e+06
Original	Consortium of Pacific Northwest Herbarium	UBC-VP	UBC-VP-67810		52.75	-125.25	-1.94122e+06	7.46996e+06
Original	Consortium of Pacific Northwest Herbarium	UBC-VP	UBC-VP-67819		52.75	-125.25	-1.94122e+06	7.46996e+06
Original	Consortium of Pacific Northwest Herbarium	UBC-VP	UBC-VP-67880		52.75	-125.25	-1.94122e+06	7.46996e+06
Original	Consortium of Pacific Northwest Herbarium	UBC-VP	UBC-VP-67901		52.75	-125.25	-1.94122e+06	7.46996e+06
Original	Consortium of Pacific Northwest Herbarium	UBC-VP	UBC-VP-67968		49.0333	-114.267	-1.38721e+06	6.8005e+06
Original	Consortium of Pacific Northwest Herbarium	UBC-VP	UBC-VP-68009		52.1333	-117.55	-1.49536e+06	7.19953e+06
Original	Consortium of Pacific Northwest Herbarium	UBC-VP	UBC-VP-69934		52.3333	-120	-1.64139e+06	7.28044e+06
Original	Consortium of Pacific Northwest Herbarium	UBC-VP	UBC-VP-69935		52.3333	-120	-1.64139e+06	7.28044e+06
Original	Consortium of Pacific Northwest Herbarium	UBC-VP	UBC-VP-71825		49.2333	-124.583	-2.07583e+06	7.10264e+06
Original	Consortium of Pacific Northwest Herbarium	UBC-VP	UBC-VP-72042		50.7167	-119.483	-1.67611e+06	7.10203e+06
Original	Consortium of Pacific Northwest Herbarium	UBC-VP	UBC-VP-76601		49.3	-114.9	-1.42222e+06	6.84273e+06
Original	Consortium of Pacific Northwest Herbarium	UBC-VP	UBC-VP-76860		49.4	-125.575	-2.13151e+06	7.15192e+06
Original	Consortium of Pacific Northwest Herbarium	UBC-VP	UBC-VP-78576		51	-117	-1.50274e+06	7.06921e+06
Original	Consortium of Pacific Northwest Herbarium	UBC-VP	UBC-VP-78600		49.6667	-125.367	-2.10451e+06	7.17125e+06
Original	Consortium of Pacific Northwest Herbarium	UBC-VP	UBC-VP-79469		49.9167	-122.95	-1.93667e+06	7.11934e+06
Original	Consortium of Pacific Northwest Herbarium	UBC-VP	UBC-VP-80045		49.7167	-113.15	-1.28771e+06	6.84965e+06
Original	Consortium of Pacific Northwest Herbarium	UBC-VP	UBC-VP-80374		49.0167	-120.15	-1.79198e+06	6.94589e+06
Original	Consortium of Pacific Northwest Herbarium	UBC-VP	UBC-VP-80479		49.1667	-120.767	-1.82695e+06	6.9788e+06
Original	Consortium of Pacific Northwest Herbarium	UBC-VP	UBC-VP-80496		49.075	-120.7	-1.82649e+06	6.96751e+06
Original	Consortium of Pacific Northwest Herbarium	UBC-VP	UBC-VP-82651		51.1333	-123	-1.88256e+06	7.24261e+06
Original	Consortium of Pacific Northwest Herbarium	UBC-VP	UBC-VP-82657		51.1333	-123	-1.88256e+06	7.24261e+06
Original	Consortium of Pacific Northwest Herbarium	UBC-VP	UBC-VP-83911		49.35	-119.9	-1.76095e+06	6.97313e+06
Original	Consortium of Pacific Northwest Herbarium	UBC-VP	UBC-VP-83915		49.3167	-116.333	-1.52031e+06	6.87764e+06
Original	Consortium of Pacific Northwest Herbarium	UBC-VP	UBC-VP-84330		48.95	-124.217	-2.06591e+06	7.06251e+06
Original	Consortium of Pacific Northwest Herbarium	UBC-VP	UBC-VP-85592		49.3833	-120.567	-1.80412e+06	6.99522e+06
Original	Consortium of Pacific Northwest Herbarium	UBC-VP	UBC-VP-86817		49.0353	-121.754	-1.89883e+06	6.99434e+06
Original	Consortium of Pacific Northwest Herbarium	UBC-VP	UBC-VP-87205		49.45	-119.5	-1.72992e+06	6.97243e+06
Original	Consortium of Pacific Northwest Herbarium	UBC-VP	UBC-VP-93701		49	-117	-1.57787e+06	6.86071e+06
Original	Consortium of Pacific Northwest Herbarium	UBC-VP	UBC-VP-94174		51	-122.5	-1.85725e+06	7.21457e+06
Original	Consortium of Pacific Northwest Herbarium	UBC-VP	UBC-VP-94224		50.5	-123	-1.91238e+06	7.1793e+06
Original	Consortium of Pacific Northwest Herbarium	UBC-VP	UBC-VP-94239		50.5167	-123.167	-1.92223e+06	7.18599e+06
Original	Consortium of Pacific Northwest Herbarium	UBC-VP	UBC-VP-94243		50.35	-122.467	-1.88522e+06	7.14833e+06
Original	Consortium of Pacific Northwest Herbarium	UBC-VP	UBC-VP-94288		49	-115	-1.43944e+06	6.81326e+06
Original	Consortium of Pacific Northwest Herbarium	UBC-VP	UBC-VP-94293		49.9833	-117.2	-1.5543e+06	6.96827e+06
Original	Consortium of Pacific Northwest Herbarium	UBC-VP	UBC-VP-95573		51.4	-118.567	-1.589e+06	7.14864e+06
Original	Consortium of Pacific Northwest Herbarium	UBC-VP	UBC-VP-95694		51.3333	-116.167	-1.43596e+06	7.08466e+06
Original	Consortium of Pacific Northwest Herbarium	UBC-VP	UBC-VP-95700		51.3333	-116.167	-1.43596e+06	7.08466e+06
Original	Consortium of Pacific Northwest Herbarium	UBC-VP	UBC-VP-95713		51.3333	-116.167	-1.43596e+06	7.08466e+06
Original	Consortium of Pacific Northwest Herbarium	UBC-VP	UBC-VP-95849		50.55	-122.917	-1.90471e+06	7.1818e+06
Original	Consortium of Pacific Northwest Herbarium	UBC-VP	UBC-VP-95909		50.8667	-121.733	-1.81462e+06	7.17903e+06
Original	Consortium of Pacific Northwest Herbarium	UBC-VP	UBC-VP-95985		53.3	-119.833	-1.59061e+06	7.37433e+06
Original	Consortium of Pacific Northwest Herbarium	UBC-VP	UBC-VP-96221		49.1	-120.8	-1.8321e+06	6.97294e+06
Original	Consortium of Pacific Northwest Herbarium	UBC-VP	UBC-VP-96440		49.0667	-120.783	-1.83245e+06	6.96906e+06
Original	Consortium of Pacific Northwest Herbarium	UBC-VP	UBC-VP-96441		53.1333	-120.25	-1.62296e+06	7.36797e+06
Original	Consortium of Pacific Northwest Herbarium	UBC-VP	UBC-VP-96477		53.2167	-119.05	-1.54626e+06	7.34654e+06
Original	Consortium of Pacific Northwest Herbarium	UBC-VP	UBC-VP-96792		48.8	-119.183	-1.73547e+06	6.89677e+06
Original	Consortium of Pacific Northwest Herbarium	UBC-VP	UBC-VP-96810		49.8	-123.15	-1.95516e+06	7.11376e+06
Original	Consortium of Pacific Northwest Herbarium	UBC-VP	UBC-VP-99455		49.0333	-120.2	-1.79464e+06	6.94901e+06
Original	Consortium of Pacific Northwest Herbarium	UBC-VP	UBC-VP-99456		51.6167	-122.067	-1.80171e+06	7.26398e+06
Original	Consortium of Pacific Northwest Herbarium	UBC-VP	UBC-VP-99459		51.7333	-124.817	-1.96603e+06	7.35704e+06
Original	Consortium of Pacific Northwest Herbarium	UBC-VP	UBC-VP-99461		49.5	-116.717	-1.53975e+06	6.90607e+06
Original	Consortium of Pacific Northwest Herbarium	UBC-VP	UBC-VP-99463		51.35	-116.567	-1.46144e+06	7.0955e+06
Original	Consortium of Pacific Northwest Herbarium	UBC-VP	UBC-VP-99464		51.1667	-120.1	-1.69703e+06	7.16436e+06
Original	Consortium of Pacific Northwest Herbarium	UBC-VP	UBC-VP-99475		49.1	-118.683	-1.68914e+06	6.91435e+06
Original	Consortium of Pacific Northwest Herbarium	UBC-VP	UBC-VP-99476		50.7167	-119.483	-1.67611e+06	7.10203e+06
Original	Consortium of Pacific Northwest Herbarium	UBC-VP	UBC-VP-99477		50.4333	-118.817	-1.64412e+06	7.05553e+06
Original	Consortium of Pacific Northwest Herbarium	UBC-VP	UBC-VP-99478		50.4333	-118.817	-1.64412e+06	7.05553e+06
Original	Consortium of Pacific Northwest Herbarium	UBC-VP	UBC-VP-99480		50.2333	-120.433	-1.75853e+06	7.07827e+06
Original	Consortium of Pacific Northwest Herbarium	UBC-VP	UBC-VP-99482		50.75	-121.967	-1.83481e+06	7.17396e+06
Original	Consortium of Pacific Northwest Herbarium	UBC-VP	UBC-VP-99483		50	-122.75	-1.9198e+06	7.12164e+06
Original	Consortium of Pacific Northwest Herbarium	UBC-VP	UBC-VP-99484		50	-122.75	-1.9198e+06	7.12164e+06
Original	Consortium of Pacific Northwest Herbarium	UBC-VP	UBC-VP-99485		50.4667	-121.7	-1.83051e+06	7.1377e+06
Original	Consortium of Pacific Northwest Herbarium	UBC-VP	UBC-VP-99489		51.2667	-117.517	-1.52635e+06	7.10917e+06
Original	Consortium of Pacific Northwest Herbarium	UBC-VP	UBC-VP-99490		51.2667	-117.517	-1.52635e+06	7.10917e+06
Original	Consortium of Pacific Northwest Herbarium	UBC-VP	UBC-VP-99491		51.2667	-117.517	-1.52635e+06	7.10917e+06
Original	Consortium of Pacific Northwest Herbarium	UBC-VP	UBC-VP-99492		51.2667	-116.483	-1.45906e+06	7.08492e+06
Original	Consortium of Pacific Northwest Herbarium	UBC-VP	UBC-VP-99493		49.95	-123.067	-1.94265e+06	7.12624e+06
Original	Consortium of Pacific Northwest Herbarium	UBC-VP	UBC-VP-99494		53.3	-119.833	-1.59061e+06	7.37433e+06
Original	Consortium of Pacific Northwest Herbarium	UBC-VP	UBC-VP-99495		49.5667	-121.433	-1.85356e+06	7.03882e+06
Original	Consortium of Pacific Northwest Herbarium	UBC-VP	UBC-VP-99496		49.3	-114.9	-1.42222e+06	6.84273e+06
Original	Consortium of Pacific Northwest Herbarium	UBC-VP	UBC-VP-99497		51.4667	-120.633	-1.71816e+06	7.20918e+06
Original	Consortium of Pacific Northwest Herbarium	UBC-VP	UBC-VP-99500		49.2	-119.833	-1.76282e+06	6.95587e+06
Original	Consortium of Pacific Northwest Herbarium	UBC-VP	UBC-VP-99502		50.8333	-121.667	-1.81186e+06	7.17377e+06
Original	Consortium of Pacific Northwest Herbarium	UBC-VP	UBC-VP-99503		49	-120	-1.78256e+06	6.93997e+06
Original	Consortium of Pacific Northwest Herbarium	UBC-VP	UBC-VP-99505		49.9333	-122.033	-1.87634e+06	7.09354e+06
Original	Consortium of Pacific Northwest Herbarium	UBC-VP	UBC-VP-99506		50.5333	-122.917	-1.9055e+06	7.18013e+06
Original	Consortium of Pacific Northwest Herbarium	UBC-VP	UBC-VP-99507		50.5333	-122.917	-1.9055e+06	7.18013e+06
Original	Consortium of Pacific Northwest Herbarium	UBC-VP	UBC-VP-99535		49	-114	-1.36968e+06	6.79118e+06
Original	Consortium of Pacific Northwest Herbarium	UBC-VP	UBC-VP-99536		49.0167	-114.083	-1.37496e+06	6.79475e+06
Original	Consortium of Pacific Northwest Herbarium	V-VP	V-VP-37520		49.45	-125.575	-2.12894e+06	7.15685e+06
Original	Consortium of Pacific Northwest Herbarium	V-VP	V-VP-37766		49.1867	-125.275	-2.12306e+06	7.12085e+06
Original	Consortium of Pacific Northwest Herbarium	V-VP	V-VP-37802		49.2	-125.28	-2.12271e+06	7.12234e+06
Original	Consortium of Pacific Northwest Herbarium	V-VP	V-VP-38830		49.075	-121.206	-1.86038e+06	6.98217e+06
Original	Consortium of Pacific Northwest Herbarium	V-VP	V-VP-39590		49.7	-120.917	-1.81352e+06	7.03749e+06
Original	Consortium of Pacific Northwest Herbarium	V-VP	V-VP-39651		49.4506	-125.552	-2.12743e+06	7.15613e+06
Original	Consortium of Pacific Northwest Herbarium	V-VP	V-VP-42860		49.0167	-121.225	-1.86428e+06	6.97679e+06
Original	Consortium of Pacific Northwest Herbarium	V-VP	V-VP-43224		49.0667	-121.143	-1.85658e+06	6.9795e+06
Original	Consortium of Pacific Northwest Herbarium	V-VP	V-VP-43510		49.2333	-125.433	-2.13092e+06	7.13075e+06
Original	Consortium of Pacific Northwest Herbarium	V-VP	V-VP-44309		49.4667	-120.5	-1.79606e+06	7.00186e+06
Original	Consortium of Pacific Northwest Herbarium	V-VP	V-VP-45204		49.35	-119.9	-1.76095e+06	6.97313e+06
Original	Consortium of Pacific Northwest Herbarium	V-VP	V-VP-46238		52.6028	-125.978	-1.99182e+06	7.47814e+06
Original	Consortium of Pacific Northwest Herbarium	V-VP	V-VP-46239		52.775	-126.093	-1.98974e+06	7.49845e+06
Original	Consortium of Pacific Northwest Herbarium	V-VP	V-VP-46240		52.6133	-126	-1.99256e+06	7.47984e+06
Original	Consortium of Pacific Northwest Herbarium	V-VP	V-VP-48233		49.1417	-121.167	-1.85481e+06	6.98782e+06
Original	Consortium of Pacific Northwest Herbarium	V-VP	V-VP-49093		49.9333	-114.733	-1.38924e+06	6.90594e+06
Original	Consortium of Pacific Northwest Herbarium	V-VP	V-VP-51317		52.75	-126.517	-2.01589e+06	7.50936e+06
Original	Consortium of Pacific Northwest Herbarium	V-VP	V-VP-54507		49.15	-117.908	-1.63436e+06	6.89929e+06
Original	Consortium of Pacific Northwest Herbarium	V-VP	V-VP-55444		53.5667	-120.933	-1.64561e+06	7.42926e+06
Original	Consortium of Pacific Northwest Herbarium	V-VP	V-VP-55446		53.5667	-120.933	-1.64561e+06	7.42926e+06
Original	Consortium of Pacific Northwest Herbarium	V-VP	V-VP-58933		49.1667	-119.25	-1.72485e+06	6.93645e+06
Original	Consortium of Pacific Northwest Herbarium	V-VP	V-VP-63095		50.3833	-122.417	-1.88046e+06	7.1502e+06
Original	Consortium of Pacific Northwest Herbarium	V-VP	V-VP-67142		51.0333	-122.467	-1.8536e+06	7.21694e+06
Original	Consortium of Pacific Northwest Herbarium	V-VP	V-VP-69767		49.0556	-124.342	-2.06889e+06	7.07709e+06
Original	Consortium of Pacific Northwest Herbarium	V-VP	V-VP-70521		53.6533	-126.489	-1.96716e+06	7.59568e+06
Original	Consortium of Pacific Northwest Herbarium	V-VP	V-VP-71418		49.5917	-115.125	-1.42768e+06	6.87857e+06
Original	Royal BC Museum	V	V077211		51.1	-121.667	-1.79987e+06	7.20067e+06
Original	Royal BC Museum	V	V080088		52.9001	-118.551	-1.52824e+06	7.30213e+06
Original	Royal BC Museum	V	V082677		54.5333	-124.2	-1.79214e+06	7.61363e+06
Original	Royal BC Museum	V	V118868		52.8167	-125.1	-1.92899e+06	7.47191e+06
Original	Royal BC Museum	V	V119510		52.8917	-120.833	-1.66888e+06	7.35865e+06
Original	Royal BC Museum	V	V120990		50.35	-127.283	-2.18931e+06	7.30268e+06
Original	Royal BC Museum	V	V125280		52.8917	-120.833	-1.66888e+06	7.35865e+06
Original	Royal BC Museum	V	V126063		50.9833	-118.267	-1.58613e+06	7.09824e+06
Original	Royal BC Museum	V	V130407		49.55	-126.063	-2.15501e+06	7.18312e+06
Original	Royal BC Museum	V	V56527		51.0667	-118.083	-1.57092e+06	7.10229e+06
Original	Royal BC Museum	V	V56722		49.25	-124.617	-2.07716e+06	7.10539e+06
Original	Royal BC Museum	V	V65109		50.2	-119.15	-1.67559e+06	7.04021e+06
Original	OSU Herbarium Database	WILLU	WILLU18380		45.212	-117.37	-1.74952e+06	6.47147e+06
Original	OSU Herbarium Database	WILLU	WILLU20785		45.2294	-117.273	-1.74158e+06	6.47066e+06
Original	OSU Herbarium Database	WILLU	WILLU21092		45.2294	-117.273	-1.74158e+06	6.47066e+06
Original	OSU Herbarium Database	WILLU	WILLU22122		45.1687	-117.302	-1.74616e+06	6.46503e+06
Original	Consortium of Pacific Northwest Herbarium	WS-VP	WS-VP-100368		48.8833	-118.767	-1.7036e+06	6.89413e+06
Original	Consortium of Pacific Northwest Herbarium	WS-VP	WS-VP-100396		48.6075	-118.478	-1.69496e+06	6.85782e+06
Original	Consortium of Pacific Northwest Herbarium	WS-VP	WS-VP-100420		48.8833	-118.767	-1.7036e+06	6.89413e+06
Original	Consortium of Pacific Northwest Herbarium	WS-VP	WS-VP-100930		48.3882	-115.729	-1.5119e+06	6.76553e+06
Original	Consortium of Pacific Northwest Herbarium	WS-VP	WS-VP-100931		46.895	-113.864	-1.42883e+06	6.56347e+06
Original	Consortium of Pacific Northwest Herbarium	WS-VP	WS-VP-100932		45.2	-117.317	-1.74601e+06	6.46874e+06
Original	Consortium of Pacific Northwest Herbarium	WS-VP	WS-VP-100933		48.5228	-121.599	-1.91161e+06	6.93758e+06
Original	Consortium of Pacific Northwest Herbarium	WS-VP	WS-VP-100934		48.9519	-121.634	-1.89461e+06	6.9823e+06
Original	Consortium of Pacific Northwest Herbarium	WS-VP	WS-VP-100935		48.9519	-121.634	-1.89461e+06	6.9823e+06
Original	Consortium of Pacific Northwest Herbarium	WS-VP	WS-VP-100936		48.9519	-121.634	-1.89461e+06	6.9823e+06
Original	Consortium of Pacific Northwest Herbarium	WS-VP	WS-VP-100937		48.9519	-121.634	-1.89461e+06	6.9823e+06
Original	Consortium of Pacific Northwest Herbarium	WS-VP	WS-VP-101352		48.9519	-121.634	-1.89461e+06	6.9823e+06
Original	Consortium of Pacific Northwest Herbarium	WS-VP	WS-VP-101547		44.3333	-117	-1.75551e+06	6.36783e+06
Original	Consortium of Pacific Northwest Herbarium	WS-VP	WS-VP-101600		48.9375	-120.938	-1.84849e+06	6.96033e+06
Original	Consortium of Pacific Northwest Herbarium	WS-VP	WS-VP-101630		48.9375	-120.938	-1.84849e+06	6.96033e+06
Original	Consortium of Pacific Northwest Herbarium	WS-VP	WS-VP-101779		48.0631	-121.514	-1.92661e+06	6.88816e+06
Original	Consortium of Pacific Northwest Herbarium	WS-VP	WS-VP-101781		50.2	-114.517	-1.36555e+06	6.9294e+06
Original	Consortium of Pacific Northwest Herbarium	WS-VP	WS-VP-101851		48.3869	-121.763	-1.92893e+06	6.92873e+06
Original	Consortium of Pacific Northwest Herbarium	WS-VP	WS-VP-101854		48.3869	-121.763	-1.92893e+06	6.92873e+06
Original	Consortium of Pacific Northwest Herbarium	WS-VP	WS-VP-101877		48.3869	-121.763	-1.92893e+06	6.92873e+06
Original	Consortium of Pacific Northwest Herbarium	WS-VP	WS-VP-101929		48.2667	-124.675	-2.13019e+06	7.00954e+06
Original	Consortium of Pacific Northwest Herbarium	WS-VP	WS-VP-102175		50	-123	-1.93597e+06	7.12922e+06
Original	Consortium of Pacific Northwest Herbarium	WS-VP	WS-VP-102671		48.4639	-113.461	-1.34903e+06	6.72255e+06
Original	Consortium of Pacific Northwest Herbarium	WS-VP	WS-VP-103360		48.3725	-114.093	-1.39687e+06	6.72645e+06
Original	Consortium of Pacific Northwest Herbarium	WS-VP	WS-VP-154637		38.3122	-109.248	-1.30428e+06	5.51418e+06
Original	Consortium of Pacific Northwest Herbarium	WS-VP	WS-VP-165953		45.1437	-114.585	-1.5415e+06	6.39212e+06
Original	Consortium of Pacific Northwest Herbarium	WS-VP	WS-VP-62606		48.1978	-120.771	-1.86977e+06	6.87978e+06
Original	Consortium of Pacific Northwest Herbarium	WS-VP	WS-VP-64290		48.9331	-117.045	-1.58348e+06	6.85481e+06
Original	Consortium of Pacific Northwest Herbarium	WS-VP	WS-VP-64414		46.8221	-121.225	-1.9625e+06	6.75226e+06
Original	Consortium of Pacific Northwest Herbarium	WS-VP	WS-VP-66559		46.7933	-121.828	-2.00622e+06	6.7681e+06
Original	Consortium of Pacific Northwest Herbarium	WS-VP	WS-VP-66828		46.7558	-121.778	-2.00445e+06	6.76269e+06
Original	Consortium of Pacific Northwest Herbarium	WS-VP	WS-VP-68320		48.6556	-119.838	-1.7862e+06	6.9e+06
Original	Consortium of Pacific Northwest Herbarium	WS-VP	WS-VP-69034		38.8494	-104.959	-905798	5.50139e+06
Original	Consortium of Pacific Northwest Herbarium	WS-VP	WS-VP-69469		45.2	-117.317	-1.74601e+06	6.46874e+06
Original	Consortium of Pacific Northwest Herbarium	WS-VP	WS-VP-69472		48.9269	-121.881	-1.91222e+06	6.98714e+06
Original	Consortium of Pacific Northwest Herbarium	WS-VP	WS-VP-69508		47.6103	-121.426	-1.941e+06	6.83922e+06
Original	Consortium of Pacific Northwest Herbarium	WS-VP	WS-VP-69555		39.1071	-106.792	-1.06523e+06	5.55942e+06
Original	Consortium of Pacific Northwest Herbarium	WS-VP	WS-VP-70650		48.0947	-123.806	-2.08059e+06	6.96357e+06
Original	Consortium of Pacific Northwest Herbarium	WS-VP	WS-VP-70651		47.6103	-121.426	-1.941e+06	6.83922e+06
Original	Consortium of Pacific Northwest Herbarium	WS-VP	WS-VP-70653		48.8211	-119.632	-1.76518e+06	6.91131e+06
Original	Consortium of Pacific Northwest Herbarium	WS-VP	WS-VP-70656		47.8722	-123.667	-2.08205e+06	6.93667e+06
Original	Consortium of Pacific Northwest Herbarium	WS-VP	WS-VP-70657		48.6799	-122.828	-1.98695e+06	6.99117e+06
Original	Consortium of Pacific Northwest Herbarium	WS-VP	WS-VP-70658		46.2143	-121.498	-2.00934e+06	6.69828e+06
Original	Consortium of Pacific Northwest Herbarium	WS-VP	WS-VP-81417		48.9583	-117	-1.57946e+06	6.85635e+06
Original	Consortium of Pacific Northwest Herbarium	WS-VP	WS-VP-81892		48.0075	-121.097	-1.90058e+06	6.86996e+06
Original	Consortium of Pacific Northwest Herbarium	WS-VP	WS-VP-82039		52	-122	-1.78015e+06	7.30057e+06
Original	Consortium of Pacific Northwest Herbarium	WS-VP	WS-VP-82040		49.15	-123.917	-2.03643e+06	7.07279e+06
Original	Consortium of Pacific Northwest Herbarium	WS-VP	WS-VP-82174		48.4961	-121.187	-1.8849e+06	6.92257e+06
Original	Consortium of Pacific Northwest Herbarium	WS-VP	WS-VP-82252		48.5742	-122.707	-1.98389e+06	6.97675e+06
Original	Consortium of Pacific Northwest Herbarium	WS-VP	WS-VP-82269		48.7969	-117.131	-1.59458e+06	6.84272e+06
Original	Consortium of Pacific Northwest Herbarium	WS-VP	WS-VP-82352		46.8297	-121.863	-2.00707e+06	6.77295e+06
Original	Consortium of Pacific Northwest Herbarium	WS-VP	WS-VP-82358		48.9567	-121.641	-1.89486e+06	6.98299e+06
Original	Consortium of Pacific Northwest Herbarium	WS-VP	WS-VP-82394		48.7969	-120.303	-1.81179e+06	6.92769e+06
Original	Consortium of Pacific Northwest Herbarium	WS-VP	WS-VP-82396		48.8958	-120.406	-1.81448e+06	6.94076e+06
Original	Consortium of Pacific Northwest Herbarium	WS-VP	WS-VP-82445		45.0003	-118.25	-1.82391e+06	6.4738e+06
Original	Consortium of Pacific Northwest Herbarium	WS-VP	WS-VP-82623		45.1556	-111.092	-1.27282e+06	6.31612e+06
Original	Consortium of Pacific Northwest Herbarium	WS-VP	WS-VP-82664		50.6833	-121.933	-1.8357e+06	7.16628e+06
Original	Consortium of Pacific Northwest Herbarium	WS-VP	WS-VP-82677		43.8333	-110.7	-1.27905e+06	6.16305e+06
Original	Consortium of Pacific Northwest Herbarium	WS-VP	WS-VP-82719		47.9156	-123.771	-2.08696e+06	6.94443e+06
Original	Consortium of Pacific Northwest Herbarium	WS-VP	WS-VP-82778		47.8722	-123.667	-2.08205e+06	6.93667e+06
Original	Consortium of Pacific Northwest Herbarium	WS-VP	WS-VP-82881		48.0025	-123.429	-2.0597e+06	6.94206e+06
Original	Consortium of Pacific Northwest Herbarium	WS-VP	WS-VP-82883		49.6667	-125.833	-2.1343e+06	7.1868e+06
Original	Consortium of Pacific Northwest Herbarium	WS-VP	WS-VP-83013		38.3122	-109.248	-1.30428e+06	5.51418e+06
Original	Consortium of Pacific Northwest Herbarium	WS-VP	WS-VP-83084		38.8406	-105.044	-913628	5.50158e+06
Original	Consortium of Pacific Northwest Herbarium	WS-VP	WS-VP-83090		48.7331	-120.667	-1.83922e+06	6.93159e+06
Original	Consortium of Pacific Northwest Herbarium	WS-VP	WS-VP-83091		48.7331	-120.667	-1.83922e+06	6.93159e+06
Original	Consortium of Pacific Northwest Herbarium	WS-VP	WS-VP-83650		45.2	-117.317	-1.74601e+06	6.46874e+06
Original	Consortium of Pacific Northwest Herbarium	WS-VP	WS-VP-83885		38.8406	-105.044	-913628	5.50158e+06
Original	Consortium of Pacific Northwest Herbarium	WS-VP	WS-VP-84500		49.1	-123.167	-1.98954e+06	7.04405e+06
Original	Consortium of Pacific Northwest Herbarium	WS-VP	WS-VP-84504		50.124	-114.85	-1.3907e+06	6.9286e+06
Original	Consortium of Pacific Northwest Herbarium	WS-VP	WS-VP-84505		49.5	-115.067	-1.42684e+06	6.86759e+06
Original	Consortium of Pacific Northwest Herbarium	WS-VP	WS-VP-84915		48.3725	-114.093	-1.39687e+06	6.72645e+06
Original	Consortium of Pacific Northwest Herbarium	WS-VP	WS-VP-85104		47.9702	-123.764	-2.08383e+06	6.9497e+06
Original	Consortium of Pacific Northwest Herbarium	WS-VP	WS-VP-85291		47.9056	-123.776	-2.08782e+06	6.94361e+06
Original	Consortium of Pacific Northwest Herbarium	WS-VP	WS-VP-85470		48.3611	-120.394	-1.83682e+06	6.88556e+06
Original	Consortium of Pacific Northwest Herbarium	WS-VP	WS-VP-85664		46.2143	-121.498	-2.00934e+06	6.69828e+06
Original	Consortium of Pacific Northwest Herbarium	WS-VP	WS-VP-85690		46.1636	-121.429	-2.0067e+06	6.69088e+06
Original	Consortium of Pacific Northwest Herbarium	WS-VP	WS-VP-85879		46.2143	-121.498	-2.00934e+06	6.69828e+06
Original	Consortium of Pacific Northwest Herbarium	WS-VP	WS-VP-85905		46.2143	-121.498	-2.00934e+06	6.69828e+06
Original	Consortium of Pacific Northwest Herbarium	WS-VP	WS-VP-86035		43.8333	-110.7	-1.27905e+06	6.16305e+06
Original	Consortium of Pacific Northwest Herbarium	WS-VP	WS-VP-86349		44.625	-113.621	-1.48477e+06	6.31312e+06
Original	Consortium of Pacific Northwest Herbarium	WS-VP	WS-VP-86358		44.0397	-114.585	-1.57941e+06	6.27294e+06
Original	Consortium of Pacific Northwest Herbarium	WS-VP	WS-VP-86457		45.9811	-113.441	-1.42712e+06	6.45569e+06
Original	Consortium of Pacific Northwest Herbarium	WS-VP	WS-VP-86458		46.9457	-113.864	-1.42717e+06	6.5689e+06
Original	Consortium of Pacific Northwest Herbarium	WS-VP	WS-VP-86459		45.6583	-113.751	-1.46098e+06	6.42791e+06
Original	Consortium of Pacific Northwest Herbarium	WS-VP	WS-VP-86460		45.3297	-113.727	-1.46989e+06	6.39187e+06
Original	Consortium of Pacific Northwest Herbarium	WS-VP	WS-VP-86472		45.8519	-109.932	-1.16453e+06	6.37012e+06
Original	Consortium of Pacific Northwest Herbarium	WS-VP	WS-VP-86473		45.6294	-112.987	-1.40396e+06	6.40757e+06
Original	Consortium of Pacific Northwest Herbarium	WS-VP	WS-VP-86536		45.8078	-113.938	-1.47015e+06	6.44832e+06
Original	Consortium of Pacific Northwest Herbarium	WS-VP	WS-VP-86613		48.3725	-114.181	-1.40305e+06	6.72837e+06
Original	Consortium of Pacific Northwest Herbarium	WS-VP	WS-VP-86855		45.4667	-112.969	-1.40775e+06	6.38956e+06
Original	Consortium of Pacific Northwest Herbarium	WS-VP	WS-VP-86868		46.0744	-113.267	-1.41102e+06	6.46187e+06
Original	Consortium of Pacific Northwest Herbarium	WS-VP	WS-VP-86902		45.8078	-113.938	-1.47015e+06	6.44832e+06
Original	Consortium of Pacific Northwest Herbarium	WS-VP	WS-VP-86925		45.5544	-111.974	-1.32904e+06	6.37766e+06
Original	Consortium of Pacific Northwest Herbarium	WS-VP	WS-VP-86969		45.0166	-109.851	-1.18017e+06	6.27695e+06
Original	Consortium of Pacific Northwest Herbarium	WS-VP	WS-VP-87095		48.1297	-120.297	-1.84016e+06	6.85896e+06
Original	Consortium of Pacific Northwest Herbarium	WS-VP	WS-VP-87104		47.8344	-120.011	-1.8331e+06	6.82029e+06
Original	Consortium of Pacific Northwest Herbarium	WS-VP	WS-VP-87169		46.0244	-110.261	-1.18508e+06	6.39508e+06
Original	Consortium of Pacific Northwest Herbarium	WS-VP	WS-VP-87175		47.4214	-113.976	-1.41973e+06	6.62235e+06
Original	Consortium of Pacific Northwest Herbarium	WS-VP	WS-VP-87178		47.748	-112.77	-1.32191e+06	6.63138e+06
Original	Consortium of Pacific Northwest Herbarium	WS-VP	WS-VP-87327		47.5483	-120.754	-1.89718e+06	6.81261e+06
Original	Consortium of Pacific Northwest Herbarium	WS-VP	WS-VP-87467		48.9269	-121.881	-1.91222e+06	6.98714e+06
Original	Consortium of Pacific Northwest Herbarium	WS-VP	WS-VP-87880		45.2	-117.317	-1.74601e+06	6.46874e+06
Original	Consortium of Pacific Northwest Herbarium	WS-VP	WS-VP-89091		48.62	-116.849	-1.58175e+06	6.81716e+06
Original	Consortium of Pacific Northwest Herbarium	WS-VP	WS-VP-89125		38.0228	-107.671	-1.1687e+06	5.45034e+06
Original	Consortium of Pacific Northwest Herbarium	WS-VP	WS-VP-89376		44.9498	-109.58	-1.16072e+06	6.26461e+06
Original	Consortium of Pacific Northwest Herbarium	WS-VP	WS-VP-89377		47.6848	-112.795	-1.32567e+06	6.6251e+06
Original	Consortium of Pacific Northwest Herbarium	WS-VP	WS-VP-89393		44.6433	-109.909	-1.19445e+06	6.23693e+06
Original	Consortium of Pacific Northwest Herbarium	WS-VP	WS-VP-89396		44.6433	-109.909	-1.19445e+06	6.23693e+06
Original	Consortium of Pacific Northwest Herbarium	WS-VP	WS-VP-89410		49	-120	-1.78256e+06	6.93997e+06
Original	Consortium of Pacific Northwest Herbarium	WS-VP	WS-VP-90071		47.2904	-120.447	-1.88704e+06	6.77692e+06
Original	Consortium of Pacific Northwest Herbarium	WS-VP	WS-VP-90138		50	-122	-1.87112e+06	7.09929e+06
Original	Consortium of Pacific Northwest Herbarium	WS-VP	WS-VP-90143		49.1667	-119.25	-1.72485e+06	6.93645e+06
Original	Consortium of Pacific Northwest Herbarium	WS-VP	WS-VP-90159		52.75	-118.167	-1.51031e+06	7.27758e+06
Original	Consortium of Pacific Northwest Herbarium	WS-VP	WS-VP-90262		45.7209	-113.938	-1.47302e+06	6.43896e+06
Original	Consortium of Pacific Northwest Herbarium	WS-VP	WS-VP-93909		48.84	-117.288	-1.60382e+06	6.85119e+06
Original	Consortium of Pacific Northwest Herbarium	WS-VP	WS-VP-95864		51.4333	-116.218	-1.43571e+06	7.09624e+06
Original	Consortium of Pacific Northwest Herbarium	WS-VP	WS-VP-96863		45.5519	-117.489	-1.7452e+06	6.51077e+06
Original	Consortium of Pacific Northwest Herbarium	WS-VP	WS-VP-98593		46.3531	-113.059	-1.38658e+06	6.48735e+06
Original	Consortium of Pacific Northwest Herbarium	WTU-VP	WTU-VP-110388		48.9436	-121.791	-1.90546e+06	6.98614e+06
Original	Consortium of Pacific Northwest Herbarium	WTU-VP	WTU-VP-111839		46.0337	-121.493	-2.01719e+06	6.67955e+06
Original	Consortium of Pacific Northwest Herbarium	WTU-VP	WTU-VP-111840		48.6728	-122.841	-1.98815e+06	6.99086e+06
Original	Consortium of Pacific Northwest Herbarium	WTU-VP	WTU-VP-13880		48.836	-117.222	-1.59937e+06	6.84909e+06
Original	Consortium of Pacific Northwest Herbarium	WTU-VP	WTU-VP-13881		46.9008	-121.712	-1.99316e+06	6.77546e+06
Original	Consortium of Pacific Northwest Herbarium	WTU-VP	WTU-VP-13882		48.0881	-120.803	-1.87677e+06	6.86946e+06
Original	Consortium of Pacific Northwest Herbarium	WTU-VP	WTU-VP-13883		47.9751	-123.215	-2.04653e+06	6.93238e+06
Original	Consortium of Pacific Northwest Herbarium	WTU-VP	WTU-VP-13884		47.4889	-123.746	-2.10609e+06	6.90071e+06
Original	Consortium of Pacific Northwest Herbarium	WTU-VP	WTU-VP-13885		47.8278	-123.119	-2.04702e+06	6.91441e+06
Original	Consortium of Pacific Northwest Herbarium	WTU-VP	WTU-VP-13886		47.3861	-120.769	-1.90534e+06	6.79636e+06
Original	Consortium of Pacific Northwest Herbarium	WTU-VP	WTU-VP-13887		46.4928	-121.437	-1.99233e+06	6.72498e+06
Original	Consortium of Pacific Northwest Herbarium	WTU-VP	WTU-VP-13888		47.5221	-123.261	-2.07136e+06	6.88813e+06
Original	Consortium of Pacific Northwest Herbarium	WTU-VP	WTU-VP-13889		48.6697	-119.931	-1.79192e+06	6.90407e+06
Original	Consortium of Pacific Northwest Herbarium	WTU-VP	WTU-VP-13890		48.675	-122.825	-1.98701e+06	6.99059e+06
Original	Consortium of Pacific Northwest Herbarium	WTU-VP	WTU-VP-13891		48.3139	-121.772	-1.93282e+06	6.92154e+06
Original	Consortium of Pacific Northwest Herbarium	WTU-VP	WTU-VP-13892		47.9858	-121.393	-1.92182e+06	6.87662e+06
Original	Consortium of Pacific Northwest Herbarium	WTU-VP	WTU-VP-13893		48.8237	-121.843	-1.91442e+06	6.97553e+06
Original	Consortium of Pacific Northwest Herbarium	WTU-VP	WTU-VP-13894		46.7947	-121.255	-1.96586e+06	6.75037e+06
Original	Consortium of Pacific Northwest Herbarium	WTU-VP	WTU-VP-157767		48.4833	-120.654	-1.84922e+06	6.90561e+06
Original	Consortium of Pacific Northwest Herbarium	WTU-VP	WTU-VP-158230		46.8679	-121.59	-1.98615e+06	6.76829e+06
Original	Consortium of Pacific Northwest Herbarium	WTU-VP	WTU-VP-163420		47.1517	-120.948	-1.9283e+06	6.77767e+06
Original	Consortium of Pacific Northwest Herbarium	WTU-VP	WTU-VP-163929		48.9031	-121.466	-1.8855e+06	6.97232e+06
Original	Consortium of Pacific Northwest Herbarium	WTU-VP	WTU-VP-164235		46.9038	-121.502	-1.97831e+06	6.76922e+06
Original	Consortium of Pacific Northwest Herbarium	WTU-VP	WTU-VP-165858		46.7637	-121.144	-1.95938e+06	6.74375e+06
Original	Consortium of Pacific Northwest Herbarium	WTU-VP	WTU-VP-165865		46.7637	-121.144	-1.95938e+06	6.74375e+06
Original	Consortium of Pacific Northwest Herbarium	WTU-VP	WTU-VP-176669		48.5236	-120.814	-1.85839e+06	6.91443e+06
Original	Consortium of Pacific Northwest Herbarium	WTU-VP	WTU-VP-178775		48.9535	-120.26	-1.8021e+06	6.94251e+06
Original	Consortium of Pacific Northwest Herbarium	WTU-VP	WTU-VP-178871		48.9738	-120.196	-1.79693e+06	6.9428e+06
Original	Consortium of Pacific Northwest Herbarium	WTU-VP	WTU-VP-179020		48.9744	-120.192	-1.79665e+06	6.94275e+06
Original	Consortium of Pacific Northwest Herbarium	WTU-VP	WTU-VP-179218		48.9363	-120.209	-1.79938e+06	6.9393e+06
Original	Consortium of Pacific Northwest Herbarium	WTU-VP	WTU-VP-184766		48.9649	-120.246	-1.80065e+06	6.94328e+06
Original	Consortium of Pacific Northwest Herbarium	WTU-VP	WTU-VP-185106		47.0804	-121.072	-1.94016e+06	6.77411e+06
Original	Consortium of Pacific Northwest Herbarium	WTU-VP	WTU-VP-194038		46.8996	-121.171	-1.95519e+06	6.75855e+06
Original	Consortium of Pacific Northwest Herbarium	WTU-VP	WTU-VP-195454		48.7415	-120.681	-1.83979e+06	6.93286e+06
Original	Consortium of Pacific Northwest Herbarium	WTU-VP	WTU-VP-197146		47.4215	-120.964	-1.9174e+06	6.80587e+06
Original	Consortium of Pacific Northwest Herbarium	WTU-VP	WTU-VP-26776		48.6232	-118.488	-1.695e+06	6.85971e+06
Original	Consortium of Pacific Northwest Herbarium	WTU-VP	WTU-VP-31047		48.487	-121.036	-1.87509e+06	6.91719e+06
Original	Consortium of Pacific Northwest Herbarium	WTU-VP	WTU-VP-31089		48.7163	-121.076	-1.86759e+06	6.94178e+06
Original	Consortium of Pacific Northwest Herbarium	WTU-VP	WTU-VP-31407		48.9079	-121.015	-1.85501e+06	6.95956e+06
Original	Consortium of Pacific Northwest Herbarium	WTU-VP	WTU-VP-31470		48.4961	-121.036	-1.87469e+06	6.91813e+06
Original	Consortium of Pacific Northwest Herbarium	WTU-VP	WTU-VP-32193		48.5517	-120.838	-1.85878e+06	6.918e+06
Original	Consortium of Pacific Northwest Herbarium	WTU-VP	WTU-VP-3269		48.5044	-121.068	-1.8765e+06	6.91992e+06
Original	Consortium of Pacific Northwest Herbarium	WTU-VP	WTU-VP-50619		47.3224	-121.624	-1.96782e+06	6.81587e+06
Original	Consortium of Pacific Northwest Herbarium	WTU-VP	WTU-VP-5827		46.9528	-121.601	-1.98305e+06	6.77733e+06
Original	Consortium of Pacific Northwest Herbarium	WTU-VP	WTU-VP-6320		48.4025	-120.652	-1.85264e+06	6.89728e+06
Original	Consortium of Pacific Northwest Herbarium	WTU-VP	WTU-VP-6790		48.6696	-119.932	-1.79204e+06	6.9041e+06
Original	Consortium of Pacific Northwest Herbarium	WTU-VP	WTU-VP-6843		48.7418	-120.681	-1.83977e+06	6.93288e+06
Original	Consortium of Pacific Northwest Herbarium	WTU-VP	WTU-VP-84840		48.375	-120.573	-1.84847e+06	6.89217e+06
Original	Consortium of Pacific Northwest Herbarium	WTU-VP	WTU-VP-89499		46.7561	-121.736	-2.00148e+06	6.7614e+06
Original	Consortium of Pacific Northwest Herbarium	WTU-VP	WTU-VP-90419		48.5742	-122.707	-1.98389e+06	6.97675e+06
Original	Consortium of Pacific Northwest Herbarium	WTU-VP	WTU-VP-90420		48.6133	-116.708	-1.57216e+06	6.81295e+06
Original	Consortium of Pacific Northwest Herbarium	WTU-VP	WTU-VP-90421		46.9785	-120.972	-1.93765e+06	6.76057e+06
Original	Consortium of Pacific Northwest Herbarium	WTU-VP	WTU-VP-90422		47.8267	-123.115	-2.04685e+06	6.91419e+06
Original	Consortium of Pacific Northwest Herbarium	WTU-VP	WTU-VP-90424		48.2667	-124.675	-2.13019e+06	7.00954e+06
Original	Consortium of Pacific Northwest Herbarium	WTU-VP	WTU-VP-90425		46.8516	-121.761	-1.99887e+06	6.77197e+06
Original	Consortium of Pacific Northwest Herbarium	WTU-VP	WTU-VP-90433		48.06	-123.581	-2.06717e+06	6.95278e+06
Original	Consortium of Pacific Northwest Herbarium	WTU-VP	WTU-VP-90436		45.6206	-115.7	-1.60903e+06	6.47088e+06
Original	Consortium of Pacific Northwest Herbarium	WTU-VP	WTU-VP-90446		47.834	-120.313	-1.85407e+06	6.829e+06
Original	Consortium of Pacific Northwest Herbarium	WTU-VP	WTU-VP-90447		47.9156	-123.771	-2.08696e+06	6.94443e+06
Original	Consortium of Pacific Northwest Herbarium	WTU-VP	WTU-VP-90448		47.9056	-123.776	-2.08782e+06	6.94361e+06
Original	Consortium of Pacific Northwest Herbarium	WTU-VP	WTU-VP-90449		48.1322	-120.787	-1.87374e+06	6.87352e+06
Original	Consortium of Pacific Northwest Herbarium	WTU-VP	WTU-VP-90451		47.7756	-123.12	-2.04962e+06	6.90919e+06
Original	Consortium of Pacific Northwest Herbarium	WTU-VP	WTU-VP-90452		47.9333	-123.408	-2.06161e+06	6.93441e+06
Original	Consortium of Pacific Northwest Herbarium	WTU-VP	WTU-VP-90454		47.5221	-123.261	-2.07136e+06	6.88813e+06
Original	Consortium of Pacific Northwest Herbarium	WTU-VP	WTU-VP-90456		48.6728	-122.841	-1.98819e+06	6.99087e+06
Original	Consortium of Pacific Northwest Herbarium	WTU-VP	WTU-VP-90458		48.6728	-122.841	-1.98819e+06	6.99087e+06
Original	Consortium of Pacific Northwest Herbarium	WTU-VP	WTU-VP-90462		48.6747	-123.211	-2.01274e+06	7.00269e+06
Original	Consortium of Pacific Northwest Herbarium	WTU-VP	WTU-VP-90464		48.6728	-122.841	-1.98819e+06	6.99087e+06
Original	Consortium of Pacific Northwest Herbarium	WTU-VP	WTU-VP-90466		48.6728	-122.841	-1.98819e+06	6.99087e+06
Original	Consortium of Pacific Northwest Herbarium	WTU-VP	WTU-VP-90468		47.7828	-123.349	-2.06483e+06	6.91731e+06
Original	Consortium of Pacific Northwest Herbarium	WTU-VP	WTU-VP-90469		47.2904	-120.447	-1.88704e+06	6.77692e+06
Original	Consortium of Pacific Northwest Herbarium	WTU-VP	WTU-VP-90472		47.9156	-123.771	-2.08696e+06	6.94443e+06
Original	Consortium of Pacific Northwest Herbarium	WTU-VP	WTU-VP-90475		47.2436	-120.558	-1.89688e+06	6.7754e+06
Original	Consortium of Pacific Northwest Herbarium	WTU-VP	WTU-VP-90476		46.736	-120.789	-1.93551e+06	6.73003e+06
Original	Consortium of Pacific Northwest Herbarium	WTU-VP	WTU-VP-90477		48.1297	-120.297	-1.84016e+06	6.85896e+06
Original	Consortium of Pacific Northwest Herbarium	WTU-VP	WTU-VP-90478		47.9056	-121.086	-1.90431e+06	6859172
Original	Consortium of Pacific Northwest Herbarium	WTU-VP	WTU-VP-90489		47.9954	-123.468	-2.06263e+06	6.94258e+06
Original	Consortium of Pacific Northwest Herbarium	WTU-VP	WTU-VP-90510		44.2114	-114.945	-1.60148e+06	6.3005e+06
Original	Consortium of Pacific Northwest Herbarium	WTU-VP	WTU-VP-90526		47.4479	-113.556	-1.3884e+06	6.61593e+06
Original	Consortium of Pacific Northwest Herbarium	WTU-VP	WTU-VP-90546		44.0397	-114.585	-1.57941e+06	6.27294e+06
Original	Consortium of Pacific Northwest Herbarium	WTU-VP	WTU-VP-90552		50.8	-122.2	-1.84741e+06	7.18575e+06
Original	Consortium of Pacific Northwest Herbarium	WTU-VP	WTU-VP-90649		48.8128	-120.342	-1.81374e+06	6.93042e+06
Original	Consortium of Pacific Northwest Herbarium	WTU-VP	WTU-VP-90651		48.9269	-121.881	-1.91222e+06	6.98714e+06
Original	Consortium of Pacific Northwest Herbarium	WTU-VP	WTU-VP-90656		48.8636	-121.681	-1.90173e+06	6.97472e+06
Original	Consortium of Pacific Northwest Herbarium	WTU-VP	WTU-VP-90660		47.8183	-123.136	-2.04862e+06	6.914e+06
Original	Consortium of Pacific Northwest Herbarium	WTU-VP	WTU-VP-90662		48.0683	-121.471	-1.92344e+06	6.88739e+06
Original	Consortium of Pacific Northwest Herbarium	WTU-VP	WTU-VP-90664		47.9333	-123.408	-2.06161e+06	6.93441e+06
Original	Consortium of Pacific Northwest Herbarium	WTU-VP	WTU-VP-90761		46.507	-114.246	-1.46986e+06	6.53057e+06
Original	Consortium of Pacific Northwest Herbarium	WTU-VP	WTU-VP-90785		47.9858	-121.393	-1.92182e+06	6.87662e+06
Original	Consortium of Pacific Northwest Herbarium	WTU-VP	WTU-VP-90789		46.8528	-121.759	-1.99866e+06	6.77201e+06
Original	Consortium of Pacific Northwest Herbarium	WTU-VP	WTU-VP-90791		48.4258	-120.911	-1.86929e+06	6.90724e+06
Original	Consortium of Pacific Northwest Herbarium	WTU-VP	WTU-VP-90794		48.1627	-120.368	-1.84363e+06	6.86441e+06
Original	Consortium of Pacific Northwest Herbarium	WTU-VP	WTU-VP-90797		47.2848	-120.44	-1.8868e+06	6.77615e+06
Original	Consortium of Pacific Northwest Herbarium	WTU-VP	WTU-VP-90803		47.9558	-120.672	-1.87357e+06	6.85203e+06
Original	Consortium of Pacific Northwest Herbarium	WTU-VP	WTU-VP-90809		47.2848	-120.44	-1.8868e+06	6.77615e+06
Original	Consortium of Pacific Northwest Herbarium	WTU-VP	WTU-VP-90812		47.8311	-123.69	-2.08561e+06	6.9333e+06
Original	Consortium of Pacific Northwest Herbarium	WTU-VP	WTU-VP-90813		48.7811	-121.846	-1.91657e+06	6.9713e+06
Original	Consortium of Pacific Northwest Herbarium	WTU-VP	WTU-VP-90816		48.7083	-121.992	-1.92965e+06	6.96831e+06
Original	Consortium of Pacific Northwest Herbarium	WTU-VP	WTU-VP-90820		47.4764	-120.926	-1.91231e+06	6.81036e+06
Original	Consortium of Pacific Northwest Herbarium	WTU-VP	WTU-VP-90822		47.9333	-123.408	-2.06161e+06	6.93441e+06
Original	Consortium of Pacific Northwest Herbarium	WTU-VP	WTU-VP-90823		47.4752	-120.902	-1.91073e+06	6.80953e+06
Original	Consortium of Pacific Northwest Herbarium	WTU-VP	WTU-VP-90824		47.9968	-123.468	-2.06256e+06	6.94273e+06
Original	Consortium of Pacific Northwest Herbarium	WTU-VP	WTU-VP-90825		47.4761	-120.932	-1.91275e+06	6.81051e+06
Original	Consortium of Pacific Northwest Herbarium	WTU-VP	WTU-VP-90826		48.1129	-120.807	-1.87599e+06	6.87214e+06
Original	Consortium of Pacific Northwest Herbarium	WTU-VP	WTU-VP-90827		48.4501	-120.583	-1.84584e+06	6.90016e+06
Original	Consortium of Pacific Northwest Herbarium	WTU-VP	WTU-VP-90829		47.412	-120.715	-1.90048e+06	6.79743e+06
Original	Consortium of Pacific Northwest Herbarium	WTU-VP	WTU-VP-90830		47.8183	-123.132	-2.0484e+06	6.91389e+06
Original	Consortium of Pacific Northwest Herbarium	WTU-VP	WTU-VP-90831		48.6816	-119.836	-1.78498e+06	6.90264e+06
Original	Consortium of Pacific Northwest Herbarium	WTU-VP	WTU-VP-90833		48.3614	-119.582	-1.78108e+06	6.86249e+06
Original	Consortium of Pacific Northwest Herbarium	WTU-VP	WTU-VP-90834		45.2642	-113.712	-1.47091e+06	6.38445e+06
Original	Consortium of Pacific Northwest Herbarium	WTU-VP	WTU-VP-90836		46.8528	-121.759	-1.99866e+06	6.77201e+06
Original	Consortium of Pacific Northwest Herbarium	WTU-VP	WTU-VP-90838		48.8666	-116.537	-1.5509e+06	6.83534e+06
Original	Consortium of Pacific Northwest Herbarium	WTU-VP	WTU-VP-90840		47.9947	-123.439	-2.06071e+06	6.94158e+06
Original	Consortium of Pacific Northwest Herbarium	WTU-VP	WTU-VP-90843		48.5575	-119.749	-1.78424e+06	6.88739e+06
Original	Consortium of Pacific Northwest Herbarium	WTU-VP	WTU-VP-90844		45.0274	-109.431	-1.14707e+06	6.27044e+06
Original	Consortium of Pacific Northwest Herbarium	WTU-VP	WTU-VP-90845		47.9619	-121.36	-1.92064e+06	6.87318e+06
Original	Consortium of Pacific Northwest Herbarium	WTU-VP	WTU-VP-90846		47.8722	-123.667	-2.08205e+06	6.93667e+06
Original	Consortium of Pacific Northwest Herbarium	WTU-VP	WTU-VP-90847		44.6524	-114.736	-1.57e+06	6.34288e+06
Original	Consortium of Pacific Northwest Herbarium	WTU-VP	WTU-VP-90848		45.7658	-115.489	-1.58801e+06	6.4811e+06
Original	Consortium of Pacific Northwest Herbarium	WTU-VP	WTU-VP-90850		47.9954	-123.467	-2.0626e+06	6.94256e+06
Original	Consortium of Pacific Northwest Herbarium	WTU-VP	WTU-VP-90853		47.5626	-121.172	-1.92557e+06	6.82662e+06
Original	Consortium of Pacific Northwest Herbarium	WTU-VP	WTU-VP-90855		48.3614	-120.396	-1.83694e+06	6.88564e+06
Original	Consortium of Pacific Northwest Herbarium	WTU-VP	WTU-VP-90857		47.9333	-123.408	-2.06161e+06	6.93441e+06
Original	Consortium of Pacific Northwest Herbarium	WTU-VP	WTU-VP-90859		47.8111	-123.627	-2.08233e+06	6.92923e+06
Original	Consortium of Pacific Northwest Herbarium	WTU-VP	WTU-VP-90860		47.4397	-115.996	-1.56495e+06	6.6717e+06
Original	Consortium of Pacific Northwest Herbarium	WTU-VP	WTU-VP-90863		50.964	-121.724	-1.80963e+06	7.18858e+06
Original	Consortium of Pacific Northwest Herbarium	WTU-VP	WTU-VP-90867		44.2114	-114.945	-1.60148e+06	6.3005e+06
Original	Consortium of Pacific Northwest Herbarium	WTU-VP	WTU-VP-92311		46.9143	-121.759	-1.99587e+06	6.77833e+06
Original	Consortium of Pacific Northwest Herbarium	WTU-VP	WTU-VP-94169		47.2525	-120.593	-1.89892e+06	6.77736e+06
Original	Consortium of Pacific Northwest Herbarium	WWB-VP	WWB-VP-10284		48.975	-121.708	-1.89847e+06	6.98683e+06
Original	Consortium of Pacific Northwest Herbarium	WWB-VP	WWB-VP-10290		48.8178	-121.831	-1.91383e+06	6.97455e+06

## Sheet: PG
Dataset	Source database	Herbarium	Accession	GUID	Latitude	Longitude	X	Y	Georeferenced	Georeference Remarks
PG	Consortium of Pacific Northwest Herbarium	WTU-VP	WTU-VP-5827		46.9528	-121.601	-1.98305e+06	6.77733e+06	10	GPS
PG	Consortium of Pacific Northwest Herbarium	WTU-VP	WTU-VP-5827		46.9528	-121.601	-1.98305e+06	6.77733e+06	10	GPS
PG	Consortium of Pacific Northwest Herbarium	WTU-VP	WTU-VP-31470		48.4961	-121.036	-1.87469e+06	6.91813e+06	300	WTU Staff
PG	Consortium of Pacific Northwest Herbarium	WTU-VP	WTU-VP-31470		48.4961	-121.036	-1.87469e+06	6.91813e+06	300	WTU Staff
PG	Consortium of Pacific Northwest Herbarium	MONT-VP	MONT-VP-50941		47.5459	-112.701	-1.32311e+06	6.60822e+06	Ben Legler	TRS2LL
PG	Consortium of Pacific Northwest Herbarium	MONT-VP	MONT-VP-50943		48.3634	-115.763	-1.51514e+06	6.76371e+06	Ben Legler	TRS2LL
PG	Consortium of Pacific Northwest Herbarium	MONT-VP	MONT-VP-50948		47.3614	-113.811	-1.40971e+06	6.61226e+06	Ben Legler	TRS2LL
PG	Consortium of Pacific Northwest Herbarium	MONT-VP	MONT-VP-50954		46.507	-114.246	-1.46986e+06	6.53057e+06	Ben Legler	TRS2LL
PG	Consortium of Pacific Northwest Herbarium	WTU-VP	WTU-VP-184766		48.9649	-120.246	-1.80065e+06	6.94328e+06	Ben Legler	TRS2LL
PG	Consortium of Pacific Northwest Herbarium	WTU-VP	WTU-VP-50619		47.3224	-121.624	-1.96782e+06	6.81587e+06	Ben Legler	TRS2LL
PG	Consortium of Pacific Northwest Herbarium	WTU-VP	WTU-VP-90421		46.9785	-120.972	-1.93765e+06	6.76057e+06	Ben Legler	TRS2LL
PG	Consortium of Pacific Northwest Herbarium	WTU-VP	WTU-VP-90526		47.4479	-113.556	-1.3884e+06	6.61593e+06	Ben Legler	TRS2LL
PG	Consortium of Pacific Northwest Herbarium	WTU-VP	WTU-VP-90761		46.507	-114.246	-1.46986e+06	6.53057e+06	Ben Legler	TRS2LL
PG	Consortium of Pacific Northwest Herbarium	WTU-VP	WTU-VP-90844		45.0274	-109.431	-1.14707e+06	6.27044e+06	Ben Legler	TRS2LL
PG	Consortium of Pacific Northwest Herbarium	WTU-VP	WTU-VP-92311		46.9143	-121.759	-1.99587e+06	6.77833e+06	Ben Legler	TRS2LL
PG	Consortium of Pacific Northwest Herbarium	IDS-VP	IDS-VP-13398		39.034	-107.089	-1.0933e+06	5.55608e+06	Charles F. Williams	GPS
PG	Consortium of Pacific Northwest Herbarium	CIC-VP	CIC-VP-13029		44.101	-114.979	-1.60802e+06	6.28944e+06	CIC Staff
PG	Consortium of Pacific Northwest Herbarium	RM-VP	RM-VP-751993		48.1381	-112.812	-1.31293e+06	6.67412e+06	GPS reading
PG	Consortium of Pacific Northwest Herbarium	ID-VP	ID-VP-138825		44.0934	-114.997	-1.60964e+06	6.28907e+06	Hannah Marx	Digital Map
PG	Consortium of Pacific Northwest Herbarium	WTU-VP	WTU-VP-195454		48.7415	-120.681	-1.83979e+06	6.93286e+06	John Bassett	Nat. Geog. TOPO!
PG	Consortium of Pacific Northwest Herbarium	UBC-VP	UBC-VP-137468		49.95	-123	-1.93833e+06	7.12421e+06	Lanie Fung	Ministry of Natural Resource Operations - BC Geographical Names
PG	Consortium of Pacific Northwest Herbarium	UBC-VP	UBC-VP-42351		49.1833	-120.333	-1.79716e+06	6.96815e+06	Lanie Fung	Ministry of Natural Resource Operations - BC Geographical Names
PG	Consortium of Pacific Northwest Herbarium	UBC-VP	UBC-VP-99476		50.7167	-119.483	-1.67611e+06	7.10203e+06	Lanie Fung	Ministry of Natural Resource Operations - BC Geographical Names
PG	Consortium of Pacific Northwest Herbarium	UBC-VP	UBC-VP-99477		50.4333	-118.817	-1.64412e+06	7.05553e+06	Lanie Fung	Ministry of Natural Resource Operations - BC Geographical Names
PG	Consortium of Pacific Northwest Herbarium	UBC-VP	UBC-VP-99478		50.4333	-118.817	-1.64412e+06	7.05553e+06	Lanie Fung	Ministry of Natural Resource Operations - BC Geographical Names
PG	Consortium of Pacific Northwest Herbarium	UBC-VP	UBC-VP-99492		51.2667	-116.483	-1.45906e+06	7.08492e+06	Lanie Fung	Ministry of Natural Resource Operations - BC Geographical Names
PG	Consortium of Pacific Northwest Herbarium	MONT-VP	MONT-VP-50955		46.6016	-114.255	-1.46735e+06	6.54091e+06	Maria Yousoufian	Digital Map
PG	Consortium of Pacific Northwest Herbarium	MONT-VP	MONT-VP-50958		45.054	-109.957	-1187407	6.28302e+06	Maria Yousoufian	Digital Map
PG	Consortium of Pacific Northwest Herbarium	MONT-VP	MONT-VP-50964		45.2786	-110.12	-1.19416e+06	6.31075e+06	Maria Yousoufian	Digital Map
PG	Consortium of Pacific Northwest Herbarium	WTU-VP	WTU-VP-194038		46.8996	-121.171	-1.95519e+06	6.75855e+06	Maria Yousoufian	Digital map
PG	Consortium of Pacific Northwest Herbarium	RM-VP	RM-VP-739146		47.505	-112.966	-1.34366e+06	6.60938e+06	NAD 83	GPS reading
PG	Consortium of Pacific Northwest Herbarium	RM-VP	RM-VP-739152		47.5093	-112.959	-1.34299e+06	6.60968e+06	NAD 83	GPS reading
PG	Consortium of Rocky Mountain Herbarium	RM	RM-129816		45.5202	-111.976	-1.33022e+06	6.37398e+06	Nat. Geog. TOPO!
PG	Consortium of Pacific Northwest Herbarium	WTU-VP	WTU-VP-26776		48.6232	-118.488	-1.695e+06	6.85971e+06	Richard Olmstead	Digital Map
PG	Consortium of Pacific Northwest Herbarium	MONT-VP	MONT-VP-50924		45.4417	-110.937	-1.2528e+06	6.34433e+06	Robin Lauber	Digital Map
PG	Consortium of Pacific Northwest Herbarium	MONT-VP	MONT-VP-50932		45.8948	-110.969	-1.24259e+06	6.39444e+06	Robin Lauber	Digital Map
PG	Consortium of Pacific Northwest Herbarium	SRP-VP	SRP-VP-53876		45.3687	-116.495	-1.6779e+06	6.46456e+06	SRP Staff
PG	Consortium of Pacific Northwest Herbarium	MONT-VP	MONT-VP-50925		45.4717	-110.936	-1.25184e+06	6.34757e+06	Stephanie Venard	GeoLocate
PG	Consortium of Pacific Northwest Herbarium	MONT-VP	MONT-VP-50931		45.8181	-110.904	-1.23975e+06	6.38479e+06	Stephanie Venard	Digital Map
PG	Consortium of Pacific Northwest Herbarium	MONT-VP	MONT-VP-50917		45.1971	-109.643	-1.15925e+06	6.29297e+06	Thomas Ruehli	Digital Map
PG	Consortium of Pacific Northwest Herbarium	WTU-VP	WTU-VP-111840		48.6728	-122.841	-1.98815e+06	6.99086e+06	WTU Staff	Georeferenced
PG	Consortium of Pacific Northwest Herbarium	WTU-VP	WTU-VP-13883		47.9751	-123.215	-2.04653e+06	6.93238e+06	WTU Staff	GeoLocate
PG	Consortium of Pacific Northwest Herbarium	WTU-VP	WTU-VP-13885		47.8278	-123.119	-2.04702e+06	6.91441e+06	WTU Staff	Georeferenced
PG	Consortium of Pacific Northwest Herbarium	WTU-VP	WTU-VP-13886		47.3861	-120.769	-1.90534e+06	6.79636e+06	WTU Staff	GeoLocate
PG	Consortium of Pacific Northwest Herbarium	WTU-VP	WTU-VP-13888		47.5221	-123.261	-2.07136e+06	6.88813e+06	WTU Staff	GeoLocate
PG	Consortium of Pacific Northwest Herbarium	WTU-VP	WTU-VP-13893		48.8237	-121.843	-1.91442e+06	6.97553e+06	WTU Staff	GeoLocate
PG	Consortium of Pacific Northwest Herbarium	WTU-VP	WTU-VP-90419		48.5742	-122.707	-1.98389e+06	6.97675e+06	WTU Staff	GeoLocate
PG	Consortium of Pacific Northwest Herbarium	WTU-VP	WTU-VP-90424		48.2667	-124.675	-2.13019e+06	7.00954e+06	WTU Staff	GeoLocate
PG	Consortium of Pacific Northwest Herbarium	WTU-VP	WTU-VP-90446		47.834	-120.313	-1.85407e+06	6.829e+06	WTU Staff	GeoLocate
PG	Consortium of Pacific Northwest Herbarium	WTU-VP	WTU-VP-90454		47.5221	-123.261	-2.07136e+06	6.88813e+06	WTU Staff	GeoLocate
PG	Consortium of Pacific Northwest Herbarium	WTU-VP	WTU-VP-90456		48.6728	-122.841	-1.98819e+06	6.99087e+06	WTU Staff	Georeferenced
PG	Consortium of Pacific Northwest Herbarium	WTU-VP	WTU-VP-90458		48.6728	-122.841	-1.98819e+06	6.99087e+06	WTU Staff	Georeferenced
PG	Consortium of Pacific Northwest Herbarium	WTU-VP	WTU-VP-90464		48.6728	-122.841	-1.98819e+06	6.99087e+06	WTU Staff	Georeferenced
PG	Consortium of Pacific Northwest Herbarium	WTU-VP	WTU-VP-90466		48.6728	-122.841	-1.98819e+06	6.99087e+06	WTU Staff	Georeferenced
PG	Consortium of Pacific Northwest Herbarium	WTU-VP	WTU-VP-90649		48.8128	-120.342	-1.81374e+06	6.93042e+06	WTU Staff	GeoLocate
PG	Consortium of Pacific Northwest Herbarium	WTU-VP	WTU-VP-90651		48.9269	-121.881	-1.91222e+06	6.98714e+06	WTU Staff	GeoLocate
PG	Consortium of Pacific Northwest Herbarium	WTU-VP	WTU-VP-90660		47.8183	-123.136	-2.04862e+06	6.914e+06	WTU Staff	Georeferenced
PG	Consortium of Pacific Northwest Herbarium	WTU-VP	WTU-VP-90794		48.1627	-120.368	-1.84363e+06	6.86441e+06	WTU Staff	GeoLocate
PG	Consortium of Pacific Northwest Herbarium	WTU-VP	WTU-VP-90797		47.2848	-120.44	-1.8868e+06	6.77615e+06	WTU Staff	GeoLocate
PG	Consortium of Pacific Northwest Herbarium	WTU-VP	WTU-VP-90809		47.2848	-120.44	-1.8868e+06	6.77615e+06	WTU Staff	GeoLocate
PG	Consortium of Pacific Northwest Herbarium	WTU-VP	WTU-VP-90824		47.9968	-123.468	-2.06256e+06	6.94273e+06	WTU Staff	GeoLocate
PG	Consortium of Pacific Northwest Herbarium	WTU-VP	WTU-VP-90825		47.4761	-120.932	-1.91275e+06	6.81051e+06	WTU Staff	Georeferenced
PG	Consortium of Pacific Northwest Herbarium	WTU-VP	WTU-VP-90826		48.1129	-120.807	-1.87599e+06	6.87214e+06	WTU Staff	GeoLocate
PG	Consortium of Pacific Northwest Herbarium	WTU-VP	WTU-VP-90827		48.4501	-120.583	-1.84584e+06	6.90016e+06	WTU Staff	GeoLocate
PG	Consortium of Pacific Northwest Herbarium	WTU-VP	WTU-VP-90829		47.412	-120.715	-1.90048e+06	6.79743e+06	WTU Staff	GeoLocate
PG	Consortium of Pacific Northwest Herbarium	WTU-VP	WTU-VP-90831		48.6816	-119.836	-1.78498e+06	6.90264e+06	WTU Staff	Georeferenced
PG	Consortium of Pacific Northwest Herbarium	WTU-VP	WTU-VP-90834		45.2642	-113.712	-1.47091e+06	6.38445e+06	WTU Staff	GeoLocate
PG	Consortium of Pacific Northwest Herbarium	WTU-VP	WTU-VP-90846		47.8722	-123.667	-2.08205e+06	6.93667e+06	WTU Staff	GeoLocate
PG	Consortium of Pacific Northwest Herbarium	WTU-VP	WTU-VP-90850		47.9954	-123.467	-2.0626e+06	6.94256e+06	WTU Staff	GeoLocate
PG	Consortium of Intermountain Herbarium	ASC	75099	2083359	37.5369	-107.077	-1.12535e+06	5.38359e+06		LL from UTM- 050106
PG	Consortium of Intermountain Herbarium	ASC	75045	2083360	37.5179	-106.956	-1.11467e+06	5.37927e+06		LL from UTM- 050106
PG	Consortium of Intermountain Herbarium	DES	DES00035081	3095477	33.3905	-105.811	-1.09231e+06	4.8747e+06		georef batch tool 2013-08-17
PG	Consortium of Intermountain Herbarium	DES	DES00026091	3095478	38.4396	-109.242	-1.30045e+06	5.52861e+06		georef batch tool 2013-08-29
PG	Consortium of Intermountain Herbarium	DES	DES00030983	3095479	33.3973	-105.735	-1.08461e+06	4.87421e+06		georef batch tool 2013-09-20; GeoLocate
PG	Consortium of Intermountain Herbarium	DES	DES00023345	3095480	39.0478	-108.163	-1.1888e+06	5.57694e+06		georef batch tool 2013-08-31
PG	Consortium of Intermountain Herbarium	DES	DES00021993	3095482	36.3425	-105.403	-993926	5.21676e+06		georef batch tool 2013-09-10; GeoLocate
PG	Consortium of Intermountain Herbarium	KHD	KHD00037607	3037883	39.6167	-105.417	-932494	5.59626e+06		Terrain Navigator
PG	Consortium of Intermountain Herbarium	KHD	KHD00037609	3046457	39.8769	-105.436	-929251	5.62637e+06		Terrain Navigator
PG	Consortium of Intermountain Herbarium	KHD	KHD00037612	3047227	37.8185	-107.922	-1.19635e+06	5.43149e+06		TERRAIN NAV
PG	Consortium of Intermountain Herbarium	KHD	KHD00037647	3048959	39.6583	-105.603	-948197	5.60379e+06		Terrain Navigator
PG	Consortium of Intermountain Herbarium	KHD	KHD00001481	3049492	38.992	-105.988	-995680	5.53319e+06		Terrain Navigator
PG	Consortium of Intermountain Herbarium	KHD	KHD00003233	3050013	38.6429	-106.433	-1.04284e+06	5.50018e+06		Terrain Navigator
PG	Consortium of Intermountain Herbarium	KHD	KHD00004742	3050430	39.0056	-106.601	-1.05034e+06	5.54461e+06		Terrain Navigator
PG	Consortium of Intermountain Herbarium	KHD	KHD00037145	3057258	39.6612	-105.38	-928418	5.60083e+06		Terrain Navigator
PG	Consortium of Intermountain Herbarium	KHD	KHD00026819	3057713	38.8248	-104.986	-908664	5.49893e+06		Terrain Navigator
PG	Consortium of Intermountain Herbarium	KHD	KHD00026882	3057783	38.8219	-105.011	-910959	5.49895e+06		Terrain Navigator
PG	Consortium of Intermountain Herbarium	KHD	KHD00026903	3057832	38.8208	-104.998	-909839	5.49864e+06		Terrain Navigator, Graphical Locater
PG	Consortium of Intermountain Herbarium	KHD	KHD00022028	3057928	38.8161	-105.008	-910809	5.49823e+06		Terrain navigator, Graphical Locater
PG	Consortium of Intermountain Herbarium	KHD	KHD00037608	3060097	39.0216	-106.097	-1.00486e+06	5.53831e+06		TERRAIN NAV
PG	Consortium of Intermountain Herbarium	MESA	MESA01398	3411827	39.015	-107.046	-1.08993e+06	5.55317e+06		GeoLocate
PG	Consortium of Intermountain Herbarium	MESA	MESA01397	3411828	39.04	-108.144	-1.1873e+06	5.57569e+06		GeoLocate
PG	Consortium of Intermountain Herbarium	MESA	MESA01399	3411829	38.6892	-106.484	-1.04643e+06	5.50632e+06		GeoLocate
PG	Consortium of Intermountain Herbarium	RM	RM-164189	1198587	37.6109	-106.686	-1.08776e+06	5.38535e+06		GPS Reading
PG	Consortium of Intermountain Herbarium	RM	RM-164232	1198636	37.907	-106.902	-1.10115e+06	5.42328e+06		GPS Reading
PG	Consortium of Intermountain Herbarium	RM	RM-165440	1199972	37.7338	-106.713	-1.08762e+06	5.40002e+06		GPS Reading
PG	Consortium of Intermountain Herbarium	RM	RM-165838	1200413	37.8829	-107.484	-1.15493e+06	5.43083e+06		GPS Reading
PG	Consortium of Intermountain Herbarium	RM	RM-166047	1200646	37.7132	-107.531	-1.1631e+06	5.41212e+06		GPS Reading
PG	Consortium of Intermountain Herbarium	RM	RM-166189	1200803	37.5071	-106.931	-1.11256e+06	5.37757e+06		GPS Reading
PG	Consortium of Intermountain Herbarium	RM	RM-166374	1201009	37.6806	-106.911	-1.10695e+06	5.39729e+06		GPS Reading
PG	Consortium of Intermountain Herbarium	RM	RM-166582	1201240	37.7432	-106.934	-1.10766e+06	5.40492e+06		GPS Reading
PG	Consortium of Intermountain Herbarium	RM	RM-166738	1201412	37.9623	-106.554	-1.06817e+06	5.42373e+06		GPS Reading
PG	Consortium of Intermountain Herbarium	RM	RM-167061	1201770	37.6106	-107.669	-1.17813e+06	5.40283e+06		GPS Reading
PG	Consortium of Intermountain Herbarium	RM	RM-168160	1202987	37.7833	-107.518	-1.16025e+06	5.41995e+06		GPS Reading
PG	Consortium of Intermountain Herbarium	RM	RM-170061	1205095	40.3284	-106.132	-981474	5.68842e+06		GPS Reading
PG	Consortium of Intermountain Herbarium	RM	RM-170638	1205731	39.7814	-105.676	-952287	5.61898e+06		GPS Reading
PG	Consortium of Intermountain Herbarium	RM	RM-171123	1206268	40.0186	-105.694	-949244	5.64639e+06		GPS Reading
PG	Consortium of Intermountain Herbarium	RM	RM-171796	1207014	39.8665	-105.596	-943623	5.62754e+06		GPS Reading
PG	Consortium of Intermountain Herbarium	RM	RM-172212	1207475	40.0894	-105.656	-944595	5.65393e+06		GPS Reading
PG	Consortium of Intermountain Herbarium	RM	RM-172275	1207544	40.1011	-105.68	-946458	5.65562e+06		GPS Reading
PG	Consortium of Intermountain Herbarium	RM	RM-172399	1207680	39.6907	-105.614	-948576	5.60767e+06		GPS Reading
PG	Consortium of Intermountain Herbarium	RM	RM-172481	1207772	39.6017	-105.752	-962542	5.59954e+06		GPS Reading
PG	Consortium of Intermountain Herbarium	RM	RM-172834	1208163	39.6725	-105.565	-944614	5.60486e+06		GPS Reading
PG	Consortium of Intermountain Herbarium	RM	RM-172973	1208317	39.8011	-105.749	-958370	5.62234e+06		GPS Reading
PG	Consortium of Intermountain Herbarium	RM	RM-173960	1209413	39.6807	-105.473	-936263	5.60443e+06		GPS Reading
PG	Consortium of Intermountain Herbarium	RM	RM-174056	1209520	39.7129	-106.008	-982962	5.61619e+06		GPS Reading
PG	Consortium of Intermountain Herbarium	RM	RM-174282	1209771	40.3444	-106.096	-978080	5.6897e+06		GPS Reading
PG	Consortium of Intermountain Herbarium	RM	RM-174783	1210319	40.3568	-106.064	-975057	5.69062e+06		GPS Reading
PG	Consortium of Intermountain Herbarium	RM	RM-175388	1210989	40.1538	-105.729	-949689	5.66237e+06		GPS Reading
PG	Consortium of Intermountain Herbarium	RM	RM-179602	1215650	39.9529	-105.927	-971090	5.64241e+06		GPS Reading
PG	Consortium of Intermountain Herbarium	RM	RM-180133	1216241	39.741	-105.853	-968747	5.61703e+06		GPS Reading
PG	Consortium of Intermountain Herbarium	RM	RM-181339	1217578	39.7025	-105.854	-969550	5.61263e+06		GPS Reading
PG	Consortium of Intermountain Herbarium	RM	RM-425127	4698224	43.7381	-110.775	-1.28771e+06	6.15406e+06		GPS Reading
PG	Consortium of Intermountain Herbarium	RM	RM-426470	4699551	43.7377	-110.787	-1.28869e+06	6.15426e+06		GPS Reading
PG	Consortium of Intermountain Herbarium	RM	RM-430610	4703668	43.7784	-110.787	-1.2875e+06	6.15874e+06		GPS Reading
PG	Consortium of Intermountain Herbarium	RM	RM-785497	4795366	39.642	-106.258	-1.00655e+06	5.61199e+06		GPS reading
PG	Consortium of Intermountain Herbarium	RM	RM-831685	4838661	39.5338	-106.182	-1.002e+06	5.5984e+06		GPS reading
PG	Consortium of Intermountain Herbarium	RM	RM-853596	4848384	44.8859	-109.665	-1.16903e+06	6.25912e+06		Nat. Geog. TOPO!
PG	Consortium of Intermountain Herbarium	RMBL	RMBL0009837	3126808	38.9598	-106.958	-1.08329e+06	5.54535e+06		BioGeomancer
PG	Consortium of Intermountain Herbarium	RMBL	RMBL0009850	3126821	38.9584	-106.983	-1.08549e+06	5.5456e+06		BioGeomancer
PG	Consortium of Intermountain Herbarium	SJNM	18752	2081745	37.4663	-106.924	-1.1128e+06	5.37273e+06		LL from UTM- 050106
PG	Consortium of Intermountain Herbarium	UNM	97541	4040169	35.3088	-107.597	-1.22518e+06	5.13398e+06		Maiitsoh Protocol V3.0
PG	Consortium of Intermountain Herbarium	UNM	101182	4051543	35.8333	-106.475	-1.10609e+06	5.17484e+06		Maiitsoh Protocol V3.0
PG	Consortium of Intermountain Herbarium	UNM	48795	4094810	37.5861	-105.477	-976810	5.36286e+06		Maiitsoh Protocol V3.0
PG	Consortium of Intermountain Herbarium	UNM	48801	4094811	36.5542	-105.426	-991923	5.24186e+06		Maiitsoh Protocol V3.0
PG	Consortium of Intermountain Herbarium	UNM	20694	4094820	36.6693	-105.37	-984478	5.25444e+06		INRAM Protocol- Manual Georeferencing
PG	Consortium of Intermountain Herbarium	UNM	68753	4094824	37.6258	-105.466	-975019	5.36729e+06		Maiitsoh Protocol V3.0
PG	Consortium of Intermountain Herbarium	UNM	106898	4102897	35.9873	-106.448	-1.10024e+06	5.19239e+06		Maiitsoh Protocol V3.0
PG	Consortium of Intermountain Herbarium	UNM	111559	4107119	34.7583	-106.375	-1.11939e+06	5.04675e+06		Maiitsoh Protocol V3.0
PG	Consortium of Intermountain Herbarium	UNM	116585	4112762	36.5365	-105.225	-973318	5.23669e+06		Maiitsoh Protocol V3.0
PG	Consortium of Intermountain Herbarium	UNM	129557	4143842	36.0009	-105.637	-1.02277e+06	5.18045e+06		GPS Reading
PG	Consortium of Intermountain Herbarium	UNM	129145	4144258	36.5225	-105.45	-994819	5.23853e+06		GPS Reading
PG	Consortium of Intermountain Herbarium			4014695	33.464	-105.769	-1.08657e+06	4.88274e+06		INRAM Protocol - Automated Coordinate Conversion
PG	Consortium of Pacific Northwest Herbarium	ALA-VP	ALA-VP-251328		39.4074	-105.35	-930527	5.57126e+06		assumed GPS unit
PG	Consortium of Pacific Northwest Herbarium	CIC-VP	CIC-VP-43709		44.1401	-115.011	-1.60911e+06	6.29447e+06		Google Earth
PG	Consortium of Pacific Northwest Herbarium	IDS-VP	IDS-VP-6010		38.9545	-107.002	-1.08727e+06	5.54547e+06		Garmin eTrex Vista HCx
PG	Consortium of Pacific Northwest Herbarium	IDS-VP	IDS-VP-6227		38.9598	-106.958	-1.08329e+06	5.54535e+06		BioGeomancer
PG	Consortium of Pacific Northwest Herbarium	IDS-VP	IDS-VP-6244		38.9584	-106.983	-1.08549e+06	5.5456e+06		BioGeomancer
PG	Consortium of Pacific Northwest Herbarium	MONTU-VP	MONTU-VP-10435		48.436	-115.655	-1.50499e+06	6.76882e+06		TRS-website
PG	Consortium of Pacific Northwest Herbarium	MONTU-VP	MONTU-VP-10586		48.8008	-113.656	-1.352e+06	6.76262e+06		Gazetteer
PG	Consortium of Pacific Northwest Herbarium	MONTU-VP	MONTU-VP-11038		48.3539	-113.37	-1.34604e+06	6.70886e+06		USGS-website
PG	Consortium of Pacific Northwest Herbarium	MONTU-VP	MONTU-VP-11099		46.353	-113.059	-1.38665e+06	6.48736e+06		USGS-website
PG	Consortium of Pacific Northwest Herbarium	MONTU-VP	MONTU-VP-1153		47.8763	-114.029	-1.40864e+06	6.67215e+06		USGS-website
PG	Consortium of Pacific Northwest Herbarium	MONTU-VP	MONTU-VP-11957		45.8899	-114.298	-1.49444e+06	6.46554e+06		USGS-website
PG	Consortium of Pacific Northwest Herbarium	MONTU-VP	MONTU-VP-12796		45.9419	-114.308	-1.49344e+06	6.47136e+06		Gazetteer
PG	Consortium of Pacific Northwest Herbarium	MONTU-VP	MONTU-VP-1304		47.31	-112.828	-1.33968e+06	6.58551e+06		Gazetteer
PG	Consortium of Pacific Northwest Herbarium	MONTU-VP	MONTU-VP-13153		47.8243	-113.571	-1.37737e+06	6.65655e+06		TRS-website
PG	Consortium of Pacific Northwest Herbarium	MONTU-VP	MONTU-VP-13246		48.6966	-113.718	-1.35975e+06	6.75285e+06		USGS-website
PG	Consortium of Pacific Northwest Herbarium	MONTU-VP	MONTU-VP-13266		48.6764	-113.742	-1.36205e+06	6.75119e+06		USGS-website
PG	Consortium of Pacific Northwest Herbarium	MONTU-VP	MONTU-VP-1475		48.1497	-113.305	-1.34791e+06	6.68567e+06		USGS-website
PG	Consortium of Pacific Northwest Herbarium	MONTU-VP	MONTU-VP-14852		47.8763	-112.685	-1.31179e+06	6.64339e+06		TRS-website
PG	Consortium of Pacific Northwest Herbarium	MONTU-VP	MONTU-VP-15569		46.5116	-114.245	-1.46963e+06	6.53103e+06		USGS-website
PG	Consortium of Pacific Northwest Herbarium	MONTU-VP	MONTU-VP-159		48.7769	-113.772	-1.36092e+06	6.76254e+06		TRS-website
PG	Consortium of Pacific Northwest Herbarium	MONTU-VP	MONTU-VP-17651		48.6672	-113.63	-1.35444e+06	6.74782e+06		USGS-website
PG	Consortium of Pacific Northwest Herbarium	MONTU-VP	MONTU-VP-17899		48.478	-113.424	-1.34594e+06	6.72328e+06		USGS-website
PG	Consortium of Pacific Northwest Herbarium	MONTU-VP	MONTU-VP-18103		46.1692	-114.285	-1.48409e+06	6.49523e+06		Gazetteer
PG	Consortium of Pacific Northwest Herbarium	MONTU-VP	MONTU-VP-19584		46.6016	-114.255	-1.46738e+06	6.54092e+06		USGS-website
PG	Consortium of Pacific Northwest Herbarium	MONTU-VP	MONTU-VP-19746		47.4768	-113.959	-1.4167e+06	6.6279e+06		TRS-website
PG	Consortium of Pacific Northwest Herbarium	MONTU-VP	MONTU-VP-20329		46.3308	-114.372	-1.48514e+06	6.5146e+06		USGS-website
PG	Consortium of Pacific Northwest Herbarium	MONTU-VP	MONTU-VP-20594		45.8469	-114.343	-1.49927e+06	6.46197e+06		USGS-website
PG	Consortium of Pacific Northwest Herbarium	MONTU-VP	MONTU-VP-21660		46.488	-112.247	-1.32175e+06	6.48465e+06		USGS-website
PG	Consortium of Pacific Northwest Herbarium	MONTU-VP	MONTU-VP-21751		46.0455	-113.282	-1.41307e+06	6.45908e+06		USGS-website
PG	Consortium of Pacific Northwest Herbarium	MONTU-VP	MONTU-VP-22106		48.1486	-113.919	-1.39183e+06	6.69877e+06		USGS-website
PG	Consortium of Pacific Northwest Herbarium	MONTU-VP	MONTU-VP-22135		48.9511	-114.035	-1.37371e+06	6.78673e+06		Gazetteer
PG	Consortium of Pacific Northwest Herbarium	MONTU-VP	MONTU-VP-25725		46.3835	-114.214	-1.47167e+06	6.5166e+06		USGS-website
PG	Consortium of Pacific Northwest Herbarium	MONTU-VP	MONTU-VP-26664		46.4316	-111.185	-1.24382e+06	6.45712e+06		USGS-website
PG	Consortium of Pacific Northwest Herbarium	MONTU-VP	MONTU-VP-27436		47.6172	-113.995	-1.41469e+06	6.64371e+06		Gazetteer
PG	Consortium of Pacific Northwest Herbarium	MONTU-VP	MONTU-VP-27861		45.765	-112.481	-1.36134e+06	6.41127e+06		Gazetteer
PG	Consortium of Pacific Northwest Herbarium	MONTU-VP	MONTU-VP-28735		48.6966	-113.718	-1.35975e+06	6.75285e+06		USGS-website
PG	Consortium of Pacific Northwest Herbarium	MONTU-VP	MONTU-VP-29283		48.7205	-113.63	-1.35275e+06	6.75351e+06		USGS-website
PG	Consortium of Pacific Northwest Herbarium	MONTU-VP	MONTU-VP-30051		46.3958	-112.729	-1.36063e+06	6.48486e+06		Gazetteer
PG	Consortium of Pacific Northwest Herbarium	MONTU-VP	MONTU-VP-31403		46.8733	-113.864	-1.42954e+06	6.56114e+06		Gazetteer
PG	Consortium of Pacific Northwest Herbarium	MONTU-VP	MONTU-VP-31466		48.6925	-113.774	-1.36384e+06	6.75361e+06		USGS-website
PG	Consortium of Pacific Northwest Herbarium	MONTU-VP	MONTU-VP-32220		46.2799	-114.471	-1.4942e+06	6.51147e+06		USGS-website
PG	Consortium of Pacific Northwest Herbarium	MONTU-VP	MONTU-VP-3252		48.9536	-113.902	-1.36432e+06	6.78414e+06		USGS-website
PG	Consortium of Pacific Northwest Herbarium	MONTU-VP	MONTU-VP-32654		48.9333	-114.536	-1.40934e+06	6.79581e+06		Gazetteer
PG	Consortium of Pacific Northwest Herbarium	MONTU-VP	MONTU-VP-3270		45.7316	-114.192	-1.4918e+06	6.44603e+06		USGS-website
PG	Consortium of Pacific Northwest Herbarium	MONTU-VP	MONTU-VP-33643		48.695	-113.5	-1.34439e+06	6.74803e+06		USGS-website
PG	Consortium of Pacific Northwest Herbarium	MONTU-VP	MONTU-VP-34648		48.4505	-115.677	-1.50598e+06	6.77086e+06		TRS-website
PG	Consortium of Pacific Northwest Herbarium	MONTU-VP	MONTU-VP-35128		47.3017	-113.326	-1.3763e+06	6.59524e+06		Gazetteer
PG	Consortium of Pacific Northwest Herbarium	MONTU-VP	MONTU-VP-35724		47.9963	-115.813	-1.53186e+06	6.72613e+06		TRS-website
PG	Consortium of Pacific Northwest Herbarium	MONTU-VP	MONTU-VP-3627		47.7249	-113.626	-1.38457e+06	6.64712e+06		USGS-website
PG	Consortium of Pacific Northwest Herbarium	MONTU-VP	MONTU-VP-36457		48.7516	-113.728	-1.35864e+06	6.75891e+06		USGS-website
PG	Consortium of Pacific Northwest Herbarium	MONTU-VP	MONTU-VP-37541		48.1486	-113.919	-1.39183e+06	6.69877e+06		USGS-website
PG	Consortium of Pacific Northwest Herbarium	MONTU-VP	MONTU-VP-38171		46.628	-114.259	-1.4668e+06	6.54384e+06		USGS-website
PG	Consortium of Pacific Northwest Herbarium	MONTU-VP	MONTU-VP-3979		46.2439	-114.34	-1.4857e+06	6.50454e+06		Gazetteer
PG	Consortium of Pacific Northwest Herbarium	MONTU-VP	MONTU-VP-43280		48.6866	-113.737	-1.36139e+06	6.75218e+06		USGS-website
PG	Consortium of Pacific Northwest Herbarium	MONTU-VP	MONTU-VP-43812		45.765	-112.481	-1.36134e+06	6.41127e+06		Gazetteer
PG	Consortium of Pacific Northwest Herbarium	MONTU-VP	MONTU-VP-44431		48.3725	-114.182	-1.40312e+06	6.72839e+06		USGS-website
PG	Consortium of Pacific Northwest Herbarium	MONTU-VP	MONTU-VP-4551		48.9124	-114.769	-1.42633e+06	6.79879e+06		TRS-website
PG	Consortium of Pacific Northwest Herbarium	MONTU-VP	MONTU-VP-47206		48.6094	-113.738	-1.36398e+06	6.74399e+06		USGS-website
PG	Consortium of Pacific Northwest Herbarium	MONTU-VP	MONTU-VP-47648		47.1577	-114.356	-1.45616e+06	6.60276e+06		USGS-website
PG	Consortium of Pacific Northwest Herbarium	MONTU-VP	MONTU-VP-48439		46.0019	-114.351	-1.49471e+06	6.47883e+06		USGS-website
PG	Consortium of Pacific Northwest Herbarium	MONTU-VP	MONTU-VP-4919		46.8733	-113.864	-1.42954e+06	6.56114e+06		Gazetteer
PG	Consortium of Pacific Northwest Herbarium	MONTU-VP	MONTU-VP-49354		47.1294	-112.432	-1.31615e+06	6.55779e+06		TRS-website
PG	Consortium of Pacific Northwest Herbarium	MONTU-VP	MONTU-VP-51157		45.2255	-109.76	-1.16765e+06	6.29824e+06		USGS-website
PG	Consortium of Pacific Northwest Herbarium	MONTU-VP	MONTU-VP-51265		47.8858	-113.561	-1.37467e+06	6.66291e+06		USGS-website
PG	Consortium of Pacific Northwest Herbarium	MONTU-VP	MONTU-VP-51286		45.8247	-114.46	-1.50886e+06	6.46237e+06		Gazetteer
PG	Consortium of Pacific Northwest Herbarium	MONTU-VP	MONTU-VP-51378		48.695	-113.5	-1.34439e+06	6.74803e+06		USGS-website
PG	Consortium of Pacific Northwest Herbarium	MONTU-VP	MONTU-VP-51494		46.0455	-113.282	-1.41307e+06	6.45908e+06		USGS-website
PG	Consortium of Pacific Northwest Herbarium	MONTU-VP	MONTU-VP-51526		47.7249	-113.626	-1.38457e+06	6.64712e+06		USGS-website
PG	Consortium of Pacific Northwest Herbarium	MONTU-VP	MONTU-VP-51888		48.693	-113.74	-1.36143e+06	6.75294e+06		USGS-website
PG	Consortium of Pacific Northwest Herbarium	MONTU-VP	MONTU-VP-52875		48.695	-113.5	-1.34439e+06	6.74803e+06		USGS-website
PG	Consortium of Pacific Northwest Herbarium	MONTU-VP	MONTU-VP-53557		47.4761	-113.935	-1.41497e+06	6.62729e+06		Gazetteer
PG	Consortium of Pacific Northwest Herbarium	MONTU-VP	MONTU-VP-53851		46.507	-114.246	-1.46986e+06	6.53057e+06		TRS-website
PG	Consortium of Pacific Northwest Herbarium	MONTU-VP	MONTU-VP-54521		48.8059	-113.793	-1.36152e+06	6.7661e+06		TRS-website
PG	Consortium of Pacific Northwest Herbarium	MONTU-VP	MONTU-VP-54643		48.6653	-113.401	-1.33835e+06	6.74278e+06		USGS-website
PG	Consortium of Pacific Northwest Herbarium	MONTU-VP	MONTU-VP-54875		46.4881	-112.246	-1.32169e+06	6.48464e+06		Gazetteer
PG	Consortium of Pacific Northwest Herbarium	MONTU-VP	MONTU-VP-56127		48.3883	-115.556	-1.4997e+06	6.76144e+06		USGS-website
PG	Consortium of Pacific Northwest Herbarium	MONTU-VP	MONTU-VP-57288		46.5021	-114.4	-1.48142e+06	6.53362e+06		USGS-website
PG	Consortium of Pacific Northwest Herbarium	MONTU-VP	MONTU-VP-57966		46.6425	-114.257	-1.46614e+06	6.54534e+06		Gazetteer
PG	Consortium of Pacific Northwest Herbarium	MONTU-VP	MONTU-VP-58574		45.8246	-114.461	-1.50893e+06	6.46239e+06		USGS-website
PG	Consortium of Pacific Northwest Herbarium	MONTU-VP	MONTU-VP-58965		46.5116	-114.245	-1.46963e+06	6.53103e+06		USGS-website
PG	Consortium of Pacific Northwest Herbarium	MONTU-VP	MONTU-VP-59377		48.3211	-115.688	-1.51137e+06	6.75746e+06		Gazetteer
PG	Consortium of Pacific Northwest Herbarium	MONTU-VP	MONTU-VP-59550		48.2213	-115.667	-1.51346e+06	6.74642e+06		USGS-website
PG	Consortium of Pacific Northwest Herbarium	MONTU-VP	MONTU-VP-59957		48.6179	-113.772	-1.36607e+06	6.74561e+06		TRS-website
PG	Consortium of Pacific Northwest Herbarium	MONTU-VP	MONTU-VP-60804		48.623	-113.762	-1.36525e+06	6.74595e+06		USGS-website
PG	Consortium of Pacific Northwest Herbarium	MONTU-VP	MONTU-VP-61279		46.9422	-112.906	-1.3568e+06	6.54756e+06		USGS-website
PG	Consortium of Pacific Northwest Herbarium	MONTU-VP	MONTU-VP-61358		46.6746	-114.245	-1.46417e+06	6.54851e+06		USGS-website
PG	Consortium of Pacific Northwest Herbarium	MONTU-VP	MONTU-VP-61404		47.9213	-113.746	-1.38686e+06	6.67074e+06		USGS-website
PG	Consortium of Pacific Northwest Herbarium	MONTU-VP	MONTU-VP-61583		48.6966	-113.718	-1.35975e+06	6.75285e+06		USGS-website
PG	Consortium of Pacific Northwest Herbarium	MONTU-VP	MONTU-VP-61903		46.5781	-114.317	-1.4728e+06	6.53985e+06		Gazetteer
PG	Consortium of Pacific Northwest Herbarium	MONTU-VP	MONTU-VP-62284		45.1555	-111.093	-1.27288e+06	6.31613e+06		USGS-website
PG	Consortium of Pacific Northwest Herbarium	MONTU-VP	MONTU-VP-6343		48.3634	-115.763	-1.51514e+06	6.76371e+06		TRS-website
PG	Consortium of Pacific Northwest Herbarium	MONTU-VP	MONTU-VP-63822		46.0683	-113.268	-1.41126e+06	6.46122e+06		USGS-website
PG	Consortium of Pacific Northwest Herbarium	MONTU-VP	MONTU-VP-6916		46.1667	-110.5	-1.19942e+06	6.4151e+06		Gazetteer
PG	Consortium of Pacific Northwest Herbarium	MONTU-VP	MONTU-VP-7222		47.3238	-113.177	-1.36475e+06	6.59442e+06		USGS-website
PG	Consortium of Pacific Northwest Herbarium	MONTU-VP	MONTU-VP-7278		47.7249	-113.626	-1.38457e+06	6.64712e+06		USGS-website
PG	Consortium of Pacific Northwest Herbarium	MONTU-VP	MONTU-VP-80		48.1486	-113.919	-1.39183e+06	6.69877e+06		USGS-website
PG	Consortium of Pacific Northwest Herbarium	MONTU-VP	MONTU-VP-8609		48.668	-113.617	-1.35355e+06	6.74765e+06		USGS-website
PG	Consortium of Rocky Mountain Herbarium	RM	RM-115634		44.9041	-109.456	-1.15215e+06	6.2573e+06		GPS Reading
PG	Consortium of Rocky Mountain Herbarium	RM	RM-115648		44.8052	-109.35	-1.1464e+06	6.2445e+06		GPS Reading
PG	Consortium of Rocky Mountain Herbarium	RM	RM-115696		45.2323	-109.492	-1.1466e+06	6.2941e+06		GPS Reading
PG	Consortium of Rocky Mountain Herbarium	RM	RM-115724		44.9458	-109.496	-1.15426e+06	6.26264e+06		GPS Reading
PG	Consortium of Rocky Mountain Herbarium	RM	RM-115729		45.1133	-109.579	-1.15644e+06	6.28259e+06		GPS Reading
PG	Consortium of Rocky Mountain Herbarium	RM	RM-115963		45.2737	-110.25	-1.20436e+06	6.31266e+06		GPS reading
PG	Consortium of Rocky Mountain Herbarium	RM	RM-120190		36.8862	-105.187	-963134	5.27696e+06		GPS reading
PG	Consortium of Rocky Mountain Herbarium	RM	RM-120216		36.9597	-105.32	-974261	5.28757e+06		GPS reading
PG	Consortium of Rocky Mountain Herbarium	RM	RM-120233		36.9812	-105.301	-972047	5.28979e+06		GPS reading
PG	Consortium of Rocky Mountain Herbarium	RM	RM-120277		36.8909	-105.214	-965561	5.27791e+06		GPS reading
PG	Consortium of Rocky Mountain Herbarium	RM	RM-120489		44.8923	-109.485	-1.15476e+06	6.25654e+06		Nat. Geog. TOPO!
PG	Consortium of Rocky Mountain Herbarium	RM	RM-12084		35.8717	-106.561	-1.11342e+06	5.18083e+06		GPS Reading
PG	Consortium of Rocky Mountain Herbarium	RM	RM-120901		48.1381	-112.812	-1.31293e+06	6.67412e+06		GPS reading
PG	Consortium of Rocky Mountain Herbarium	RM	RM-12106		35.8622	-106.556	-1.11316e+06	5.17962e+06		GPS Reading
PG	Consortium of Rocky Mountain Herbarium	RM	RM-12147		35.8922	-106.554	-1.11232e+06	5.18311e+06		GPS Reading
PG	Consortium of Rocky Mountain Herbarium	RM	RM-121568		35.875	-106.625	-1.11949e+06	5.18234e+06		GPS reading
PG	Consortium of Rocky Mountain Herbarium	RM	RM-12162		35.8894	-106.608	-1.11752e+06	5.18371e+06		GPS Reading
PG	Consortium of Rocky Mountain Herbarium	RM	RM-12166		35.8276	-106.575	-1.11575e+06	5.17592e+06		GPS Reading
PG	Consortium of Rocky Mountain Herbarium	RM	RM-127390		39.1584	-107.252	-1.10511e+06	5.57314e+06		GPS reading
PG	Consortium of Rocky Mountain Herbarium	RM	RM-127432		39.4594	-105.987	-986190	5.58683e+06		GPS reading
PG	Consortium of Rocky Mountain Herbarium	RM	RM-127437		39.0521	-106.748	-1.06242e+06	5.55237e+06		GPS reading
PG	Consortium of Rocky Mountain Herbarium	RM	RM-127442		39.5349	-105.832	-970960	5.5931e+06		GPS reading
PG	Consortium of Rocky Mountain Herbarium	RM	RM-127447		39.6204	-106.126	-995308	5.60744e+06		GPS reading
PG	Consortium of Rocky Mountain Herbarium	RM	RM-127454		39.3855	-106.097	-997430	5.58006e+06		GPS reading
PG	Consortium of Rocky Mountain Herbarium	RM	RM-127461		39.4191	-106.09	-996147	5.58381e+06		GPS reading
PG	Consortium of Rocky Mountain Herbarium	RM	RM-127471		39.4627	-105.936	-981636	5.58642e+06		GPS reading
PG	Consortium of Rocky Mountain Herbarium	RM	RM-127494		39.5118	-106.111	-996166	5.59477e+06		GPS reading
PG	Consortium of Rocky Mountain Herbarium	RM	RM-127646		39.4903	-106.454	-1.02706e+06	5.59776e+06		GPS reading
PG	Consortium of Rocky Mountain Herbarium	RM	RM-128316		44.9972	-109.375	-1.14345e+06	6.2661e+06		GPS reading
PG	Consortium of Rocky Mountain Herbarium	RM	RM-13463		36.826	-105.223	-967704	5.2705e+06		GPS Reading
PG	Consortium of Rocky Mountain Herbarium	RM	RM-144067		39.0452	-107.073	-1.09167e+06	5.5571e+06		GPS reading
PG	Consortium of Rocky Mountain Herbarium	RM	RM-144068		38.9911	-107.066	-1.0922e+06	5.55077e+06		GPS reading
PG	Consortium of Rocky Mountain Herbarium	RM	RM-144108		39.1047	-107.112	-1.09388e+06	5.56459e+06		GPS reading
PG	Consortium of Rocky Mountain Herbarium	RM	RM-144125		39.0483	-107.037	-1.0884e+06	5.55684e+06		GPS reading
PG	Consortium of Rocky Mountain Herbarium	RM	RM-144222		39.1794	-107.233	-1.10292e+06	5.57521e+06		GPS reading
PG	Consortium of Rocky Mountain Herbarium	RM	RM-144229		39.1001	-106.862	-1.07162e+06	5.5598e+06		GPS reading
PG	Consortium of Rocky Mountain Herbarium	RM	RM-144233		39.4094	-106.658	-1.04681e+06	5.59182e+06		GPS reading
PG	Consortium of Rocky Mountain Herbarium	RM	RM-144305		39.4328	-106.603	-1.04144e+06	5.5936e+06		GPS reading
PG	Consortium of Rocky Mountain Herbarium	RM	RM-144309		39.5219	-106.63	-1.04201e+06	5.60424e+06		GPS reading
PG	Consortium of Rocky Mountain Herbarium	RM	RM-144322		39.657	-105.883	-973078	5.60787e+06		GPS reading
PG	Consortium of Rocky Mountain Herbarium	RM	RM-144324		39.7182	-106.329	-1.01122e+06	5.62182e+06		GPS reading
PG	Consortium of Rocky Mountain Herbarium	RM	RM-144330		39.0448	-106.598	-1.04923e+06	5.54906e+06		GPS reading
PG	Consortium of Rocky Mountain Herbarium	RM	RM-144333		39.1801	-107.074	-1.08881e+06	5.57257e+06		GPS reading
PG	Consortium of Rocky Mountain Herbarium	RM	RM-144336		39.108	-107.068	-1.08987e+06	5.56421e+06		GPS reading
PG	Consortium of Rocky Mountain Herbarium	RM	RM-144337		39.1135	-107.147	-1.09674e+06	5.56619e+06		GPS reading
PG	Consortium of Rocky Mountain Herbarium	RM	RM-144340		39.2427	-106.497	-1.03606e+06	5.5701e+06		GPS reading
PG	Consortium of Rocky Mountain Herbarium	RM	RM-144341		39.2905	-106.561	-1.04076e+06	5.57662e+06		GPS reading
PG	Consortium of Rocky Mountain Herbarium	RM	RM-144348		39.2645	-106.514	-1.03712e+06	5.57288e+06		GPS reading
PG	Consortium of Rocky Mountain Herbarium	RM	RM-144858		39.8203	-106.367	-1.01246e+06	5.6341e+06		GPS reading
PG	Consortium of Rocky Mountain Herbarium	RM	RM-150436		38.47	-109.23	-1.2986e+06	5.53184e+06		Specimen Label
PG	Consortium of Rocky Mountain Herbarium	RM	RM-150465		38.45	-109.26	-1.30182e+06	5.53017e+06		Specimen Label
PG	Consortium of Rocky Mountain Herbarium	RM	RM-22032		36.0423	-105.546	-1.01334e+06	5.18385e+06		GPS Reading
PG	Consortium of Rocky Mountain Herbarium	RM	RM-22052		36.0009	-105.637	-1.02277e+06	5.18045e+06		GPS Reading
PG	Consortium of Rocky Mountain Herbarium	RM	RM-22078		36.7843	-105.233	-969396	5.26577e+06		GPS Reading
PG	Consortium of Rocky Mountain Herbarium	RM	RM-22101		36.5962	-105.415	-990132	5.24661e+06		GPS Reading
PG	Consortium of Rocky Mountain Herbarium	RM	RM-22110		36.6107	-105.543	-1.00191e+06	5.25031e+06		GPS Reading
PG	Consortium of Rocky Mountain Herbarium	RM	RM-22182		36.6002	-105.426	-991072	5.24724e+06		GPS Reading
PG	Consortium of Rocky Mountain Herbarium	RM	RM-22265		36.5366	-105.225	-973309	5.2367e+06		GPS Reading
PG	Consortium of Rocky Mountain Herbarium	RM	RM-22269		35.9772	-105.626	-1.02216e+06	5.17749e+06		GPS Reading
PG	Consortium of Rocky Mountain Herbarium	RM	RM-22320		36.5075	-105.531	-1.00282e+06	5.23806e+06		GPS Reading
PG	Consortium of Rocky Mountain Herbarium	RM	RM-22343		36.9499	-106.298	-1.0658e+06	5.30211e+06		GPS Reading
PG	Consortium of Rocky Mountain Herbarium	RM	RM-22353		36.5225	-105.45	-994819	5.23853e+06		GPS Reading
PG	Consortium of Rocky Mountain Herbarium	RM	RM-22357		36.5742	-105.438	-992724	5.2444e+06		GPS Reading
PG	Consortium of Rocky Mountain Herbarium	RM	RM-22359		36.7839	-105.359	-981197	5.26765e+06		GPS Reading
PG	Consortium of Rocky Mountain Herbarium	RM	RM-22361		36.5923	-105.381	-987013	5.24563e+06		GPS Reading
PG	Consortium of Rocky Mountain Herbarium	RM	RM-22365		36.6367	-105.443	-992005	5.25178e+06		GPS Reading
PG	Consortium of Rocky Mountain Herbarium	RM	RM-22369		36.7279	-105.211	-968396	5.25885e+06		GPS Reading
PG	Consortium of Rocky Mountain Herbarium	RM	RM-22382		36.7837	-105.495	-994042	5.26975e+06		GPS Reading
PG	Consortium of Rocky Mountain Herbarium	RM	RM-22399		36.6774	-105.516	-998008	5.25766e+06		GPS Reading
PG	Consortium of Rocky Mountain Herbarium	RM	RM-22401		36.6179	-105.499	-997576	5.25045e+06		GPS Reading
PG	Consortium of Rocky Mountain Herbarium	RM	RM-22402		36.5923	-105.381	-987013	5.24563e+06		GPS Reading
PG	Consortium of Rocky Mountain Herbarium	RM	RM-33043		35.744	-105.422	-1.00728e+06	5.14687e+06		GPS Reading
PG	Consortium of Rocky Mountain Herbarium	RM	RM-33049		35.736	-105.523	-1.01711e+06	5.14753e+06		GPS Reading
PG	Consortium of Rocky Mountain Herbarium	RM	RM-33066		35.838	-105.755	-1.03728e+06	5.16326e+06		GPS Reading
PG	Consortium of Rocky Mountain Herbarium	RM	RM-33079		35.816	-105.853	-1.04706e+06	5.16228e+06		GPS Reading
PG	Consortium of Rocky Mountain Herbarium	RM	RM-33083		35.9	-105.708	-1.03155e+06	5.16976e+06		GPS Reading
PG	Consortium of Rocky Mountain Herbarium	RM	RM-33093		35.776	-105.827	-1.04541e+06	5.15716e+06		GPS Reading
PG	Consortium of Rocky Mountain Herbarium	RM	RM-33107		35.9598	-105.639	-1.0238e+06	5.17566e+06		GPS Reading
PG	Consortium of Rocky Mountain Herbarium	RM	RM-33114		35.9421	-105.65	-1.02523e+06	5.17377e+06		GPS Reading
PG	Consortium of Rocky Mountain Herbarium	RM	RM-33134		35.8267	-105.613	-1.02394e+06	5.15963e+06		GPS Reading
PG	Consortium of Rocky Mountain Herbarium	RM	RM-33201		35.5145	-105.422	-1.01179e+06	5.11989e+06		GPS Reading
PG	Consortium of Rocky Mountain Herbarium	RM	RM-33202		35.9395	-105.484	-1.00939e+06	5.1708e+06		GPS Reading
PG	Consortium of Rocky Mountain Herbarium	RM	RM-65556		43.9416	-110.727	-1.27819e+06	6.17552e+06		GPS Reading
PG	Consortium of Rocky Mountain Herbarium	RM	RM-65612		43.798	-110.845	-1.29158e+06	6.16207e+06		GPS Reading
PG	Consortium of Rocky Mountain Herbarium	RM	RM-65621		43.7761	-110.766	-1.28593e+06	6.15807e+06		GPS Reading
PG	Consortium of Rocky Mountain Herbarium	RM	RM-65656		43.8548	-110.751	-1.28249e+06	6.16643e+06		GPS Reading
PG	Consortium of Rocky Mountain Herbarium	RM	RM-65682		43.8079	-110.852	-1.2919e+06	6.16332e+06		GPS Reading
PG	Consortium of Rocky Mountain Herbarium	RM	RM-65736		43.7888	-110.763	-1.28528e+06	6.1594e+06		GPS Reading
PG	Consortium of Rocky Mountain Herbarium	RM	RM-65835		43.7703	-110.816	-1.29008e+06	6.15844e+06		GPS Reading
PG	Consortium of Rocky Mountain Herbarium	RM	RM-65854		43.7997	-110.767	-1.28532e+06	6.16069e+06		GPS Reading
PG	Consortium of Rocky Mountain Herbarium	RM	RM-65996		43.7488	-110.775	-1.28743e+06	6.15525e+06		GPS Reading
PG	Consortium of Rocky Mountain Herbarium	RM	RM-66004		43.9431	-110.776	-1.28202e+06	6.17667e+06		GPS Reading
PG	Consortium of Pacific Northwest Herbarium	RM-VP	RM-VP-713576		45.3169	-110.537	-1.22536e+06	6.32287e+06		GPS Reading
PG	Consortium of Pacific Northwest Herbarium	RM-VP	RM-VP-713781		45.0626	-111.173	-1.28169e+06	6.30756e+06		GPS Reading
PG	Consortium of Pacific Northwest Herbarium	RM-VP	RM-VP-714042		45.1001	-109.372	-1.14062e+06	6.27739e+06		GPS Reading
PG	Consortium of Pacific Northwest Herbarium	RM-VP	RM-VP-714102		45.2323	-109.492	-1.1466e+06	6.2941e+06		GPS Reading
PG	Consortium of Pacific Northwest Herbarium	RM-VP	RM-VP-715252		45.0478	-109.451	-1.1481e+06	6.27305e+06		GPS Reading
PG	Consortium of Pacific Northwest Herbarium	RM-VP	RM-VP-715637		45.1133	-109.579	-1.15644e+06	6.28259e+06		GPS Reading
PG	Consortium of Pacific Northwest Herbarium	RM-VP	RM-VP-716298		45.1915	-110.46	-1.22287e+06	6.30766e+06		GPS Reading
PG	Consortium of Pacific Northwest Herbarium	RM-VP	RM-VP-739742		47.8171	-112.797	-1.3217e+06	6.63935e+06		GPS reading
PG	Consortium of Pacific Northwest Herbarium	RM-VP	RM-VP-739745		47.8171	-112.797	-1.3217e+06	6.63935e+06		GPS reading
PG	Consortium of Pacific Northwest Herbarium	RM-VP	RM-VP-740775		47.6205	-112.707	-1.32125e+06	6.61636e+06		GPS reading
PG	Consortium of Pacific Northwest Herbarium	RM-VP	RM-VP-740852		47.4137	-112.698	-1.32694e+06	6.59393e+06		GPS reading
PG	Consortium of Pacific Northwest Herbarium	RM-VP	RM-VP-741626		46.2296	-110.467	-1.19518e+06	6.42134e+06		GPS reading
PG	Consortium of Pacific Northwest Herbarium	RM-VP	RM-VP-743370		45.5993	-109.834	-1.16359e+06	6.34063e+06		GPS reading
PG	Consortium of Pacific Northwest Herbarium	RM-VP	RM-VP-744131		45.1647	-111.082	-1.27178e+06	6.31692e+06		GPS reading
PG	Consortium of Pacific Northwest Herbarium	RM-VP	RM-VP-744150		45.2737	-110.25	-1.20436e+06	6.31266e+06		GPS reading
PG	Consortium of Pacific Northwest Herbarium	RM-VP	RM-VP-744237		45.2484	-110.229	-1.20341e+06	6.30949e+06		GPS reading
PG	Consortium of Pacific Northwest Herbarium	RM-VP	RM-VP-744333		45.2752	-110.196	-1.20011e+06	6.3118e+06		GPS reading
PG	Consortium of Pacific Northwest Herbarium	RM-VP	RM-VP-744508		45.3407	-109.828	-1.16987e+06	6.31213e+06		GPS reading
PG	Consortium of Pacific Northwest Herbarium	RM-VP	RM-VP-745275		45.4283	-110.327	-1.20615e+06	6.33107e+06		GPS reading
PG	Consortium of Pacific Northwest Herbarium	RM-VP	RM-VP-745384		45.4262	-110.307	-1.20468e+06	6.33046e+06		GPS reading
PG	Consortium of Pacific Northwest Herbarium	RM-VP	RM-VP-745476		45.4274	-110.299	-1.20399e+06	6.33043e+06		GPS reading
PG	Consortium of Pacific Northwest Herbarium	RM-VP	RM-VP-745635		45.0143	-109.721	-1.17006e+06	6.27428e+06		GPS reading
PG	Consortium of Pacific Northwest Herbarium	RM-VP	RM-VP-745922		45.418	-110.069	-1.18652e+06	6.32509e+06		GPS reading
PG	Consortium of Pacific Northwest Herbarium	RM-VP	RM-VP-746577		45.0515	-109.944	-1.18651e+06	6.28251e+06		GPS reading
PG	Consortium of Pacific Northwest Herbarium	RM-VP	RM-VP-751911		48.1133	-112.801	-1.31291e+06	6.67123e+06		GPS reading
PG	Consortium of Pacific Northwest Herbarium	RM-VP	RM-VP-753222		47.3738	-112.782	-1.3343e+06	6.5914e+06		GPS reading
PG	Consortium of Pacific Northwest Herbarium	RM-VP	RM-VP-753309		47.3549	-112.847	-1.33961e+06	6.59072e+06		GPS reading
PG	Consortium of Pacific Northwest Herbarium	RM-VP	RM-VP-753498		47.3271	-112.835	-1.3396e+06	6.58748e+06		GPS reading
PG	Consortium of Pacific Northwest Herbarium	RM-VP	RM-VP-753593		47.3702	-112.762	-1.33299e+06	6.5906e+06		GPS reading
PG	Consortium of Pacific Northwest Herbarium	RM-VP	RM-VP-754532		47.1644	-112.468	-1.31774e+06	6.56231e+06		GPS reading
PG	Consortium of Pacific Northwest Herbarium	RM-VP	RM-VP-754582		47.1272	-112.425	-1.31566e+06	6.5574e+06		GPS reading
PG	Consortium of Pacific Northwest Herbarium	RM-VP	RM-VP-754594		47.1272	-112.425	-1.31566e+06	6.5574e+06		GPS reading
PG	Consortium of Pacific Northwest Herbarium	RM-VP	RM-VP-769460		45.2138	-109.754	-1.16749e+06	6.29684e+06		GPS reading
PG	Consortium of Pacific Northwest Herbarium	RM-VP	RM-VP-815166		44.5569	-111.487	-1.32068e+06	6.25864e+06		Specimen Label
PG	Consortium of Pacific Northwest Herbarium	RM-VP	RM-VP-815167		47.9322	-112.712	-1.31206e+06	6.64996e+06		Specimen Label
PG	Consortium of Pacific Northwest Herbarium	RM-VP	RM-VP-815168		46.0381	-110.322	-1.18934e+06	6.3977e+06		Specimen Label
PG	Consortium of Pacific Northwest Herbarium	RM-VP	RM-VP-815176		47.4167	-112.717	-1.32822e+06	6.59465e+06		Specimen Label
PG	Consortium of Pacific Northwest Herbarium	RM-VP	RM-VP-815179		46.0833	-113.267	-1.41071e+06	6.46282e+06		Specimen Label
PG	Consortium of Pacific Northwest Herbarium	RM-VP	RM-VP-834423		45.1133	-109.579	-1.15644e+06	6.28259e+06		GPS Reading
PG	Consortium of Pacific Northwest Herbarium	RM-VP	RM-VP-834827		45.1001	-109.372	-1.14062e+06	6.27739e+06		GPS Reading
PG	Consortium of Pacific Northwest Herbarium	RM-VP	RM-VP-834927		45.2323	-109.492	-1.1466e+06	6.2941e+06		GPS Reading
PG	Consortium of Pacific Northwest Herbarium	RM-VP	RM-VP-863540		44.7677	-113.661	-1.48321e+06	6.32953e+06		GPS reading
PG	Consortium of Pacific Northwest Herbarium	V-VP	V-VP-43510		49.2333	-125.433	-2.13092e+06	7.13075e+06		Gazetteer of Canada - British Columbia, 1985
PG	Consortium of Pacific Northwest Herbarium	V-VP	V-VP-44309		49.4667	-120.5	-1.79606e+06	7.00186e+06		Gazetteer of Canada - British Columbia, 1985
PG	Consortium of Pacific Northwest Herbarium	V-VP	V-VP-45204		49.35	-119.9	-1.76095e+06	6.97313e+06		Gazetteer of Canada-British Columbia 1985
PG	Consortium of Pacific Northwest Herbarium	V-VP	V-VP-46238		52.6028	-125.978	-1.99182e+06	7.47814e+06		original
PG	Consortium of Pacific Northwest Herbarium	V-VP	V-VP-46239		52.775	-126.093	-1.98974e+06	7.49845e+06		original
PG	Consortium of Pacific Northwest Herbarium	V-VP	V-VP-46240		52.6133	-126	-1.99256e+06	7.47984e+06		original
PG	Consortium of Pacific Northwest Herbarium	V-VP	V-VP-48233		49.1417	-121.167	-1.85481e+06	6.98782e+06		Moreau, Martin 19961104
PG	Consortium of Pacific Northwest Herbarium	V-VP	V-VP-49093		49.9333	-114.733	-1.38924e+06	6.90594e+06		source
PG	Consortium of Pacific Northwest Herbarium	V-VP	V-VP-51317		52.75	-126.517	-2.01589e+06	7.50936e+06		source
PG	Consortium of Pacific Northwest Herbarium	V-VP	V-VP-54507		49.15	-117.908	-1.63436e+06	6.89929e+06		Source
PG	Consortium of Pacific Northwest Herbarium	V-VP	V-VP-55444		53.5667	-120.933	-1.64561e+06	7.42926e+06		Johnson, Denise
PG	Consortium of Pacific Northwest Herbarium	V-VP	V-VP-55446		53.5667	-120.933	-1.64561e+06	7.42926e+06		Johnson, Denise 19980122
PG	Consortium of Pacific Northwest Herbarium	V-VP	V-VP-58933		49.1667	-119.25	-1.72485e+06	6.93645e+06		Moores, Karen 19980615
PG	Consortium of Pacific Northwest Herbarium	V-VP	V-VP-63095		50.3833	-122.417	-1.88046e+06	7.1502e+06		Joan Kerik 2000
PG	Consortium of Pacific Northwest Herbarium	V-VP	V-VP-67142		51.0333	-122.467	-1.8536e+06	7.21694e+06		source
PG	Consortium of Pacific Northwest Herbarium	V-VP	V-VP-69767		49.0556	-124.342	-2.06889e+06	7.07709e+06		source
PG	Consortium of Pacific Northwest Herbarium	V-VP	V-VP-70521		53.6533	-126.489	-1.96716e+06	7.59568e+06		source
PG	Consortium of Pacific Northwest Herbarium	V-VP	V-VP-71418		49.5917	-115.125	-1.42768e+06	6.87857e+06		Source
PG	Consortium of Pacific Northwest Herbarium	WS-VP	WS-VP-100368		48.8833	-118.767	-1.7036e+06	6.89413e+06		Estimated
PG	Consortium of Pacific Northwest Herbarium	WS-VP	WS-VP-100396		48.6075	-118.478	-1.69496e+06	6.85782e+06		Estimated
PG	Consortium of Pacific Northwest Herbarium	WS-VP	WS-VP-100420		48.8833	-118.767	-1.7036e+06	6.89413e+06		Estimated
PG	Consortium of Pacific Northwest Herbarium	WS-VP	WS-VP-100930		48.3882	-115.729	-1.5119e+06	6.76553e+06		Estimated
PG	Consortium of Pacific Northwest Herbarium	WS-VP	WS-VP-100931		46.895	-113.864	-1.42883e+06	6.56347e+06		Estimated
PG	Consortium of Pacific Northwest Herbarium	WS-VP	WS-VP-100932		45.2	-117.317	-1.74601e+06	6.46874e+06		Estimated
PG	Consortium of Pacific Northwest Herbarium	WS-VP	WS-VP-100933		48.5228	-121.599	-1.91161e+06	6.93758e+06		Estimated
PG	Consortium of Pacific Northwest Herbarium	WS-VP	WS-VP-100934		48.9519	-121.634	-1.89461e+06	6.9823e+06		Estimated
PG	Consortium of Pacific Northwest Herbarium	WS-VP	WS-VP-100935		48.9519	-121.634	-1.89461e+06	6.9823e+06		Estimated
PG	Consortium of Pacific Northwest Herbarium	WS-VP	WS-VP-100936		48.9519	-121.634	-1.89461e+06	6.9823e+06		Estimated
PG	Consortium of Pacific Northwest Herbarium	WS-VP	WS-VP-100937		48.9519	-121.634	-1.89461e+06	6.9823e+06		Estimated
PG	Consortium of Pacific Northwest Herbarium	WS-VP	WS-VP-101352		48.9519	-121.634	-1.89461e+06	6.9823e+06		Estimated
PG	Consortium of Pacific Northwest Herbarium	WS-VP	WS-VP-101600		48.9375	-120.938	-1.84849e+06	6.96033e+06		Estimated
PG	Consortium of Pacific Northwest Herbarium	WS-VP	WS-VP-101630		48.9375	-120.938	-1.84849e+06	6.96033e+06		Estimated
PG	Consortium of Pacific Northwest Herbarium	WS-VP	WS-VP-101779		48.0631	-121.514	-1.92661e+06	6.88816e+06		Estimated
PG	Consortium of Pacific Northwest Herbarium	WS-VP	WS-VP-101781		50.2	-114.517	-1.36555e+06	6.9294e+06		Estimated
PG	Consortium of Pacific Northwest Herbarium	WS-VP	WS-VP-101851		48.3869	-121.763	-1.92893e+06	6.92873e+06		Estimated
PG	Consortium of Pacific Northwest Herbarium	WS-VP	WS-VP-101854		48.3869	-121.763	-1.92893e+06	6.92873e+06		Estimated
PG	Consortium of Pacific Northwest Herbarium	WS-VP	WS-VP-101877		48.3869	-121.763	-1.92893e+06	6.92873e+06		Estimated
PG	Consortium of Pacific Northwest Herbarium	WS-VP	WS-VP-101929		48.2667	-124.675	-2.13019e+06	7.00954e+06		Estimated
PG	Consortium of Pacific Northwest Herbarium	WS-VP	WS-VP-102175		50	-123	-1.93597e+06	7.12922e+06		Field measured
PG	Consortium of Pacific Northwest Herbarium	WS-VP	WS-VP-102671		48.4639	-113.461	-1.34903e+06	6.72255e+06		Estimated
PG	Consortium of Pacific Northwest Herbarium	WS-VP	WS-VP-103360		48.3725	-114.093	-1.39687e+06	6.72645e+06		Estimated
PG	Consortium of Pacific Northwest Herbarium	WS-VP	WS-VP-154637		38.3122	-109.248	-1.30428e+06	5.51418e+06		Estimated
PG	Consortium of Pacific Northwest Herbarium	WS-VP	WS-VP-165953		45.1437	-114.585	-1.5415e+06	6.39212e+06		Field measured
PG	Consortium of Pacific Northwest Herbarium	WS-VP	WS-VP-62606		48.1978	-120.771	-1.86977e+06	6.87978e+06		Estimated
PG	Consortium of Pacific Northwest Herbarium	WS-VP	WS-VP-64290		48.9331	-117.045	-1.58348e+06	6.85481e+06		Estimated
PG	Consortium of Pacific Northwest Herbarium	WS-VP	WS-VP-64414		46.8221	-121.225	-1.9625e+06	6.75226e+06		Estimated
PG	Consortium of Pacific Northwest Herbarium	WS-VP	WS-VP-66559		46.7933	-121.828	-2.00622e+06	6.7681e+06		Estimated
PG	Consortium of Pacific Northwest Herbarium	WS-VP	WS-VP-66828		46.7558	-121.778	-2.00445e+06	6.76269e+06		Estimated
PG	Consortium of Pacific Northwest Herbarium	WS-VP	WS-VP-68320		48.6556	-119.838	-1.7862e+06	6.9e+06		Estimated
PG	Consortium of Pacific Northwest Herbarium	WS-VP	WS-VP-69034		38.8494	-104.959	-905798	5.50139e+06		Estimated
PG	Consortium of Pacific Northwest Herbarium	WS-VP	WS-VP-69469		45.2	-117.317	-1.74601e+06	6.46874e+06		Estimated
PG	Consortium of Pacific Northwest Herbarium	WS-VP	WS-VP-69472		48.9269	-121.881	-1.91222e+06	6.98714e+06		Estimated
PG	Consortium of Pacific Northwest Herbarium	WS-VP	WS-VP-69508		47.6103	-121.426	-1.941e+06	6.83922e+06		Estimated
PG	Consortium of Pacific Northwest Herbarium	WS-VP	WS-VP-69555		39.1071	-106.792	-1.06523e+06	5.55942e+06		Estimated
PG	Consortium of Pacific Northwest Herbarium	WS-VP	WS-VP-70650		48.0947	-123.806	-2.08059e+06	6.96357e+06		Estimated
PG	Consortium of Pacific Northwest Herbarium	WS-VP	WS-VP-70651		47.6103	-121.426	-1.941e+06	6.83922e+06		Estimated
PG	Consortium of Pacific Northwest Herbarium	WS-VP	WS-VP-70653		48.8211	-119.632	-1.76518e+06	6.91131e+06		Estimated
PG	Consortium of Pacific Northwest Herbarium	WS-VP	WS-VP-70656		47.8722	-123.667	-2.08205e+06	6.93667e+06		Estimated
PG	Consortium of Pacific Northwest Herbarium	WS-VP	WS-VP-70657		48.6799	-122.828	-1.98695e+06	6.99117e+06		Estimated
PG	Consortium of Pacific Northwest Herbarium	WS-VP	WS-VP-70658		46.2143	-121.498	-2.00934e+06	6.69828e+06		Estimated
PG	Consortium of Pacific Northwest Herbarium	WS-VP	WS-VP-81417		48.9583	-117	-1.57946e+06	6.85635e+06		Estimated
PG	Consortium of Pacific Northwest Herbarium	WS-VP	WS-VP-81892		48.0075	-121.097	-1.90058e+06	6.86996e+06		Estimated
PG	Consortium of Pacific Northwest Herbarium	WS-VP	WS-VP-82039		52	-122	-1.78015e+06	7.30057e+06		Estimated
PG	Consortium of Pacific Northwest Herbarium	WS-VP	WS-VP-82040		49.15	-123.917	-2.03643e+06	7.07279e+06		Estimated
PG	Consortium of Pacific Northwest Herbarium	WS-VP	WS-VP-82174		48.4961	-121.187	-1.8849e+06	6.92257e+06		Estimated
PG	Consortium of Pacific Northwest Herbarium	WS-VP	WS-VP-82252		48.5742	-122.707	-1.98389e+06	6.97675e+06		Estimated
PG	Consortium of Pacific Northwest Herbarium	WS-VP	WS-VP-82269		48.7969	-117.131	-1.59458e+06	6.84272e+06		Estimated
PG	Consortium of Pacific Northwest Herbarium	WS-VP	WS-VP-82352		46.8297	-121.863	-2.00707e+06	6.77295e+06		Estimated
PG	Consortium of Pacific Northwest Herbarium	WS-VP	WS-VP-82358		48.9567	-121.641	-1.89486e+06	6.98299e+06		Estimated
PG	Consortium of Pacific Northwest Herbarium	WS-VP	WS-VP-82394		48.7969	-120.303	-1.81179e+06	6.92769e+06		Estimated
PG	Consortium of Pacific Northwest Herbarium	WS-VP	WS-VP-82396		48.8958	-120.406	-1.81448e+06	6.94076e+06		Estimated
PG	Consortium of Pacific Northwest Herbarium	WS-VP	WS-VP-82445		45.0003	-118.25	-1.82391e+06	6.4738e+06		Estimated
PG	Consortium of Pacific Northwest Herbarium	WS-VP	WS-VP-82623		45.1556	-111.092	-1.27282e+06	6.31612e+06		Estimated
PG	Consortium of Pacific Northwest Herbarium	WS-VP	WS-VP-82664		50.6833	-121.933	-1.8357e+06	7.16628e+06		Estimated
PG	Consortium of Pacific Northwest Herbarium	WS-VP	WS-VP-82677		43.8333	-110.7	-1.27905e+06	6.16305e+06		Estimated
PG	Consortium of Pacific Northwest Herbarium	WS-VP	WS-VP-82719		47.9156	-123.771	-2.08696e+06	6.94443e+06		Estimated
PG	Consortium of Pacific Northwest Herbarium	WS-VP	WS-VP-82778		47.8722	-123.667	-2.08205e+06	6.93667e+06		Estimated
PG	Consortium of Pacific Northwest Herbarium	WS-VP	WS-VP-82881		48.0025	-123.429	-2.0597e+06	6.94206e+06		Estimated
PG	Consortium of Pacific Northwest Herbarium	WS-VP	WS-VP-82883		49.6667	-125.833	-2.1343e+06	7.1868e+06		Estimated
PG	Consortium of Pacific Northwest Herbarium	WS-VP	WS-VP-83013		38.3122	-109.248	-1.30428e+06	5.51418e+06		Estimated
PG	Consortium of Pacific Northwest Herbarium	WS-VP	WS-VP-83084		38.8406	-105.044	-913628	5.50158e+06		Estimated
PG	Consortium of Pacific Northwest Herbarium	WS-VP	WS-VP-83090		48.7331	-120.667	-1.83922e+06	6.93159e+06		Estimated
PG	Consortium of Pacific Northwest Herbarium	WS-VP	WS-VP-83091		48.7331	-120.667	-1.83922e+06	6.93159e+06		Estimated
PG	Consortium of Pacific Northwest Herbarium	WS-VP	WS-VP-83650		45.2	-117.317	-1.74601e+06	6.46874e+06		Estimated
PG	Consortium of Pacific Northwest Herbarium	WS-VP	WS-VP-83885		38.8406	-105.044	-913628	5.50158e+06		Estimated
PG	Consortium of Pacific Northwest Herbarium	WS-VP	WS-VP-84500		49.1	-123.167	-1.98954e+06	7.04405e+06		Estimated
PG	Consortium of Pacific Northwest Herbarium	WS-VP	WS-VP-84504		50.124	-114.85	-1.3907e+06	6.9286e+06		Estimated
PG	Consortium of Pacific Northwest Herbarium	WS-VP	WS-VP-84505		49.5	-115.067	-1.42684e+06	6.86759e+06		Estimated
PG	Consortium of Pacific Northwest Herbarium	WS-VP	WS-VP-84915		48.3725	-114.093	-1.39687e+06	6.72645e+06		Estimated
PG	Consortium of Pacific Northwest Herbarium	WS-VP	WS-VP-85104		47.9702	-123.764	-2.08383e+06	6.9497e+06		Estimated
PG	Consortium of Pacific Northwest Herbarium	WS-VP	WS-VP-85291		47.9056	-123.776	-2.08782e+06	6.94361e+06		Estimated
PG	Consortium of Pacific Northwest Herbarium	WS-VP	WS-VP-85470		48.3611	-120.394	-1.83682e+06	6.88556e+06		Estimated
PG	Consortium of Pacific Northwest Herbarium	WS-VP	WS-VP-85664		46.2143	-121.498	-2.00934e+06	6.69828e+06		Estimated
PG	Consortium of Pacific Northwest Herbarium	WS-VP	WS-VP-85690		46.1636	-121.429	-2.0067e+06	6.69088e+06		Estimated
PG	Consortium of Pacific Northwest Herbarium	WS-VP	WS-VP-85879		46.2143	-121.498	-2.00934e+06	6.69828e+06		Estimated
PG	Consortium of Pacific Northwest Herbarium	WS-VP	WS-VP-85905		46.2143	-121.498	-2.00934e+06	6.69828e+06		Estimated
PG	Consortium of Pacific Northwest Herbarium	WS-VP	WS-VP-86035		43.8333	-110.7	-1.27905e+06	6.16305e+06		Estimated
PG	Consortium of Pacific Northwest Herbarium	WS-VP	WS-VP-86349		44.625	-113.621	-1.48477e+06	6.31312e+06		Estimated
PG	Consortium of Pacific Northwest Herbarium	WS-VP	WS-VP-86358		44.0397	-114.585	-1.57941e+06	6.27294e+06		Estimated
PG	Consortium of Pacific Northwest Herbarium	WS-VP	WS-VP-86457		45.9811	-113.441	-1.42712e+06	6.45569e+06		Estimated
PG	Consortium of Pacific Northwest Herbarium	WS-VP	WS-VP-86458		46.9457	-113.864	-1.42717e+06	6.5689e+06		Estimated
PG	Consortium of Pacific Northwest Herbarium	WS-VP	WS-VP-86459		45.6583	-113.751	-1.46098e+06	6.42791e+06		Estimated
PG	Consortium of Pacific Northwest Herbarium	WS-VP	WS-VP-86460		45.3297	-113.727	-1.46989e+06	6.39187e+06		Estimated
PG	Consortium of Pacific Northwest Herbarium	WS-VP	WS-VP-86472		45.8519	-109.932	-1.16453e+06	6.37012e+06		Estimated
PG	Consortium of Pacific Northwest Herbarium	WS-VP	WS-VP-86473		45.6294	-112.987	-1.40396e+06	6.40757e+06		Estimated
PG	Consortium of Pacific Northwest Herbarium	WS-VP	WS-VP-86536		45.8078	-113.938	-1.47015e+06	6.44832e+06		Estimated
PG	Consortium of Pacific Northwest Herbarium	WS-VP	WS-VP-86613		48.3725	-114.181	-1.40305e+06	6.72837e+06		Estimated
PG	Consortium of Pacific Northwest Herbarium	WS-VP	WS-VP-86855		45.4667	-112.969	-1.40775e+06	6.38956e+06		Estimated
PG	Consortium of Pacific Northwest Herbarium	WS-VP	WS-VP-86868		46.0744	-113.267	-1.41102e+06	6.46187e+06		Estimated
PG	Consortium of Pacific Northwest Herbarium	WS-VP	WS-VP-86902		45.8078	-113.938	-1.47015e+06	6.44832e+06		Estimated
PG	Consortium of Pacific Northwest Herbarium	WS-VP	WS-VP-86925		45.5544	-111.974	-1.32904e+06	6.37766e+06		Estimated
PG	Consortium of Pacific Northwest Herbarium	WS-VP	WS-VP-86969		45.0166	-109.851	-1.18017e+06	6.27695e+06		Estimated
PG	Consortium of Pacific Northwest Herbarium	WS-VP	WS-VP-87095		48.1297	-120.297	-1.84016e+06	6.85896e+06		Estimated
PG	Consortium of Pacific Northwest Herbarium	WS-VP	WS-VP-87104		47.8344	-120.011	-1.8331e+06	6.82029e+06		Estimated
PG	Consortium of Pacific Northwest Herbarium	WS-VP	WS-VP-87169		46.0244	-110.261	-1.18508e+06	6.39508e+06		Estimated
PG	Consortium of Pacific Northwest Herbarium	WS-VP	WS-VP-87175		47.4214	-113.976	-1.41973e+06	6.62235e+06		Estimated
PG	Consortium of Pacific Northwest Herbarium	WS-VP	WS-VP-87178		47.748	-112.77	-1.32191e+06	6.63138e+06		Estimated
PG	Consortium of Pacific Northwest Herbarium	WS-VP	WS-VP-87327		47.5483	-120.754	-1.89718e+06	6.81261e+06		Estimated
PG	Consortium of Pacific Northwest Herbarium	WS-VP	WS-VP-87467		48.9269	-121.881	-1.91222e+06	6.98714e+06		Estimated
PG	Consortium of Pacific Northwest Herbarium	WS-VP	WS-VP-87880		45.2	-117.317	-1.74601e+06	6.46874e+06		Estimated
PG	Consortium of Pacific Northwest Herbarium	WS-VP	WS-VP-89091		48.62	-116.849	-1.58175e+06	6.81716e+06		Estimated
PG	Consortium of Pacific Northwest Herbarium	WS-VP	WS-VP-89125		38.0228	-107.671	-1.1687e+06	5.45034e+06		Estimated
PG	Consortium of Pacific Northwest Herbarium	WS-VP	WS-VP-89376		44.9498	-109.58	-1.16072e+06	6.26461e+06		Estimated
PG	Consortium of Pacific Northwest Herbarium	WS-VP	WS-VP-89393		44.6433	-109.909	-1.19445e+06	6.23693e+06		Estimated
PG	Consortium of Pacific Northwest Herbarium	WS-VP	WS-VP-89396		44.6433	-109.909	-1.19445e+06	6.23693e+06		Estimated
PG	Consortium of Pacific Northwest Herbarium	WS-VP	WS-VP-89410		49	-120	-1.78256e+06	6.93997e+06		Field measured
PG	Consortium of Pacific Northwest Herbarium	WS-VP	WS-VP-90138		50	-122	-1.87112e+06	7.09929e+06		Field measured
PG	Consortium of Pacific Northwest Herbarium	WS-VP	WS-VP-90143		49.1667	-119.25	-1.72485e+06	6.93645e+06		Estimated
PG	Consortium of Pacific Northwest Herbarium	WS-VP	WS-VP-90159		52.75	-118.167	-1.51031e+06	7.27758e+06		Estimated
PG	Consortium of Pacific Northwest Herbarium	WS-VP	WS-VP-90262		45.7209	-113.938	-1.47302e+06	6.43896e+06		Estimated
PG	Consortium of Pacific Northwest Herbarium	WS-VP	WS-VP-93909		48.84	-117.288	-1.60382e+06	6.85119e+06		Estimated
PG	Consortium of Pacific Northwest Herbarium	WS-VP	WS-VP-95864		51.4333	-116.218	-1.43571e+06	7.09624e+06		Estimated
PG	Consortium of Pacific Northwest Herbarium	WS-VP	WS-VP-96863		45.5519	-117.489	-1.7452e+06	6.51077e+06		Estimated
PG	Consortium of Pacific Northwest Herbarium	WS-VP	WS-VP-98593		46.3531	-113.059	-1.38658e+06	6.48735e+06		Estimated
PG	Consortium of Pacific Northwest Herbarium	WTU-VP	WTU-VP-13890		48.675	-122.825	-1.98701e+06	6.99059e+06		Specimen label
PG	Consortium of Pacific Northwest Herbarium	WTU-VP	WTU-VP-157767		48.4833	-120.654	-1.84922e+06	6.90561e+06		GPS
PG	Consortium of Pacific Northwest Herbarium	WTU-VP	WTU-VP-158230		46.8679	-121.59	-1.98615e+06	6.76829e+06		GPS
PG	Consortium of Pacific Northwest Herbarium	WTU-VP	WTU-VP-165858		46.7637	-121.144	-1.95938e+06	6.74375e+06		GPS
PG	Consortium of Pacific Northwest Herbarium	WTU-VP	WTU-VP-165865		46.7637	-121.144	-1.95938e+06	6.74375e+06		GPS
PG	Consortium of Pacific Northwest Herbarium	WTU-VP	WTU-VP-178775		48.9535	-120.26	-1.8021e+06	6.94251e+06		GPS
PG	Consortium of Pacific Northwest Herbarium	WTU-VP	WTU-VP-178871		48.9738	-120.196	-1.79693e+06	6.9428e+06		GPS
PG	Consortium of Pacific Northwest Herbarium	WTU-VP	WTU-VP-179020		48.9744	-120.192	-1.79665e+06	6.94275e+06		GPS
PG	Consortium of Pacific Northwest Herbarium	WTU-VP	WTU-VP-179218		48.9363	-120.209	-1.79938e+06	6.9393e+06		GPS
PG	Consortium of Pacific Northwest Herbarium	WTU-VP	WTU-VP-197146		47.4215	-120.964	-1.9174e+06	6.80587e+06		Digital map
PG	Consortium of Pacific Northwest Herbarium	WTU-VP	WTU-VP-31047		48.487	-121.036	-1.87509e+06	6.91719e+06		Calc. from UTM
PG	Consortium of Pacific Northwest Herbarium	WTU-VP	WTU-VP-31089		48.7163	-121.076	-1.86759e+06	6.94178e+06		Calc. from UTM
PG	Consortium of Pacific Northwest Herbarium	WTU-VP	WTU-VP-31407		48.9079	-121.015	-1.85501e+06	6.95956e+06		Calc. from UTM
PG	Consortium of Pacific Northwest Herbarium	WTU-VP	WTU-VP-32193		48.5517	-120.838	-1.85878e+06	6.918e+06		Field notes
PG	Consortium of Pacific Northwest Herbarium	WTU-VP	WTU-VP-3269		48.5044	-121.068	-1.8765e+06	6.91992e+06		Calc. from UTM
PG	Consortium of Pacific Northwest Herbarium	WTU-VP	WTU-VP-6320		48.4025	-120.652	-1.85264e+06	6.89728e+06		GPS
PG	Consortium of Pacific Northwest Herbarium	WTU-VP	WTU-VP-84840		48.375	-120.573	-1.84847e+06	6.89217e+06		GPS
PG	Consortium of Pacific Northwest Herbarium	WTU-VP	WTU-VP-89499		46.7561	-121.736	-2.00148e+06	6.7614e+06		GPS

## Sheet: NG
Dataset	Source database	Herbarium	Accession	GUID	Latitude	Longitude	X	Y	Georeferencing remark	SAGA rank
NG	Consortium of Intermountain Herbarium	UNM	106898	4102897	35.9873	-106.448	-1.10024e+06	5.19239e+06	Assigned new point	3
NG	Consortium of Intermountain Herbarium	CS	84899	524771	39.8539	-105.664	-949821	5.6271e+06	Original, georeferences	3
NG	Consortium of Pacific Northwest Herbarium	MONTU-VP	MONTU-VP-12796		45.9365	-114.327	-1.4951e+06	6.47124e+06	Assigned new point	3
NG	Consortium of Pacific Northwest Herbarium	OSC-VP	OSC-VP-32785		48.6777	-122.831	-1.98727e+06	6.99104e+06	Assigned new point	3
NG	Consortium of Rocky Mountain Herbarium	RM	RM-33107		35.9598	-105.639	-1.0238e+06	5.17566e+06	Assigned new point	3
NG	Consortium of Pacific Northwest Herbarium	ID-VP	ID-VP-54131		45.2857	-116.124	-1.6531e+06	6.446e+06	Assigned new point	2
NG	Consortium of Intermountain Herbarium	UCR	UCR-6646	376827	39.0444	-106.998	-1.08498e+06	5.55572e+06	Assigned new point	3
NG	Consortium of Pacific Northwest Herbarium	LEA-VP	LEA-VP-4910		49.1333	-114.15	-1.37577e+06	6.80858e+06	Collector took GPS reading at parking lot, ammended to actual site	3
NG	Consortium of Intermountain Herbarium			4094723	35.7963	-105.771	-1.03968e+06	5.15863e+06	Converted NAD27 to WGS84	3
NG	Consortium of Intermountain Herbarium	RM	RM-166189	1200803	37.5071	-106.931	-1.11256e+06	5.37757e+06	Converted NAD27 to WGS84	3
NG	Consortium of Intermountain Herbarium	RM	RM-167061	1201770	37.6106	-107.669	-1.17813e+06	5.40283e+06	Converted NAD27 to WGS84	3
NG	Consortium of Intermountain Herbarium	RM	RM-164189	1198587	37.6109	-106.686	-1.08776e+06	5.38535e+06	Converted NAD27 to WGS84	2
NG	Consortium of Intermountain Herbarium	RM	RM-166047	1200646	37.7132	-107.531	-1.1631e+06	5.41212e+06	Converted NAD27 to WGS84	3
NG	Consortium of Intermountain Herbarium	RM	RM-165440	1199972	37.7338	-106.713	-1.08762e+06	5.40002e+06	Converted NAD27 to WGS84	3
NG	Consortium of Intermountain Herbarium	RM	RM-162049	1196212	37.7436	-107.347	-1.14555e+06	5.41228e+06	Converted NAD27 to WGS84	2
NG	Consortium of Intermountain Herbarium	RM	RM-165838	1200413	37.8829	-107.484	-1.15493e+06	5.43083e+06	Converted NAD27 to WGS84	3
NG	Consortium of Intermountain Herbarium	RM	RM-164232	1198636	37.907	-106.902	-1.10115e+06	5.42328e+06	Converted NAD27 to WGS84	3
NG	Consortium of Intermountain Herbarium	RM	RM-166738	1201412	37.9623	-106.554	-1.06817e+06	5.42373e+06	Converted NAD27 to WGS84	3
NG	Consortium of Rocky Mountain Herbarium	RM	RM-13002		38.3484	-105.852	-996178	5.45691e+06	Converted NAD27 to WGS84	3
NG	Consortium of Rocky Mountain Herbarium	RM	RM-107278		43.8072	-110.021	-1.22547e+06	6.14679e+06	Converted NAD27 to WGS84	3
NG	Consortium of Intermountain Herbarium	RM	RM-853601	4848389	44.3893	-109.604	-1.17702e+06	6.20323e+06	Converted NAD27 to WGS84	3
NG	Consortium of Intermountain Herbarium	RM	RM-853607	4848395	44.5053	-109.664	-1.1788e+06	6.21715e+06	Converted NAD27 to WGS84	3
NG	Consortium of Intermountain Herbarium	RM	RM-333109	1383307	40.675	-105.458	-916047	5.71788e+06	Assigned new point	3
NG	Consortium of Pacific Northwest Herbarium	OSC-VP	OSC-VP-76939		46.5226	-121.521	-1.99696e+06	6.7307e+06	Assigned new point	3
NG	Consortium of Intermountain Herbarium	UNM	55385	4094798	33.991	-107.187	-1.21596e+06	4.97102e+06	Assigned new point	3
NG	Consortium of Pacific Northwest Herbarium	RM-VP	RM-VP-147159		45.254	-109.701	-1.16228e+06	6.30028e+06	Assigned new point	2
NG	Consortium of Rocky Mountain Herbarium	RM	RM-21094		38.7708	-107.552	-1.14066e+06	5.53405e+06	Assigned new point	1
NG	Consortium of Rocky Mountain Herbarium	RM	RM-24156		37.9501	-107.349	-1.141e+06	5.43612e+06	Assigned new point	3
NG	Consortium of Rocky Mountain Herbarium	RM	RM-65835		43.7703	-110.816	-1.29008e+06	6.15844e+06	Assigned new point	2
NG	Consortium of Pacific Northwest Herbarium	LEA-VP	LEA-VP-4960		49.1333	-114.168	-1.377e+06	6.80896e+06	Assigned new point	2
NG	Consortium of Pacific Northwest Herbarium	LEA-VP	LEA-VP-4948		49.2159	-114.106	-1.36999e+06	6.8164e+06	Assigned new point	2
NG	Consortium of Pacific Northwest Herbarium	LEA-VP	LEA-VP-4934		49.0167	-113.833	-1.35748e+06	6.78938e+06	Assigned new point	2
NG	Consortium of Pacific Northwest Herbarium	LEA-VP	LEA-VP-4935		49.17	-113.926	-1.35896e+06	6.80766e+06	Assigned new point	2
NG	Consortium of Pacific Northwest Herbarium	WTU-VP	WTU-VP-90848		45.9188	-115.716	-1.59951e+06	6.50314e+06	Assigned new point	3
NG	Consortium of Pacific Northwest Herbarium	WTU-VP	WTU-VP-90538		52.3807	-118.936	-1.57305e+06	7.25839e+06	Assigned new point	3
NG	Consortium of Pacific Northwest Herbarium	UBC-VP	UBC-VP-117927		51.7992	-119.875	-1.65604e+06	7.22288e+06	Assigned new point	3
NG	Consortium of Rocky Mountain Herbarium	RM	RM-32883		35.9012	-105.817	-1.04196e+06	5.17169e+06	Assigned new point	2
NG	Mount Rainier National Park Herbarium	MORA	MORA-5506		46.934	-121.675	-1.98911e+06	6.77773e+06	Assigned new point	3
NG	Consortium of Rocky Mountain Herbarium	RM	RM-22182		36.6002	-105.426	-991072	5.24724e+06	Assigned new point	3
NG	Consortium of Pacific Northwest Herbarium	UBC-VP	UBC-VP-95694		51.3396	-116.221	-1.4393e+06	7.08654e+06	Assigned new point	2
NG	Consortium of Pacific Northwest Herbarium	V-VP	V-VP-46239		52.775	-126.093	-1.98974e+06	7.49845e+06	Assigned new point	3
NG	Consortium of Pacific Northwest Herbarium	RM-VP	RM-VP-745384		45.4262	-110.307	-1.20468e+06	6.33046e+06	Assigned new point	2
NG	Consortium of Intermountain Herbarium	RM	RM-106322	1134665	44.2298	-109.564	-1.17794e+06	6.18486e+06	Assigned new point	3
NG	Consortium of Pacific Northwest Herbarium	V-VP	V-VP-46240		52.6133	-126	-1.99256e+06	7.47984e+06	Assigned new point	3
NG	Consortium of Rocky Mountain Herbarium	RM	RM-22365		36.6367	-105.443	-992005	5.25178e+06	Assigned new point	3
NG	Consortium of Rocky Mountain Herbarium	RM	RM-13338		37.3602	-105.002	-937010	5.32944e+06	Assigned new point	3
NG	Consortium of Rocky Mountain Herbarium	RM	RM-22938		37.8864	-108.269	-1.22643e+06	5.44593e+06	Assigned new point	3
NG	Consortium of Intermountain Herbarium	CS	71974	512077	38.4458	-107.344	-1.12942e+06	5.49308e+06	Assigned new point	3
NG	Consortium of Rocky Mountain Herbarium	RM	RM-65621		43.7761	-110.766	-1.28593e+06	6.15807e+06	Assigned new point	3
NG	Consortium of Rocky Mountain Herbarium	RM	RM-65612		43.798	-110.845	-1.29158e+06	6.16207e+06	Assigned new point	3
NG	Consortium of Pacific Northwest Herbarium	WS-VP	WS-VP-86969		45.0184	-109.868	-1.18139e+06	6.27744e+06	Assigned new point	3
NG	OSU Herbarium Database Database	WILLU	WILLU20785		45.2294	-117.273	-1.74158e+06	6.47066e+06	Assigned new point	3
NG	Consortium of Pacific Northwest Herbarium	UBC-VP	UBC-VP-83920		47.918	-123.383	-2.06061e+06	6.93203e+06	Assigned new point	3
NG	Consortium of Pacific Northwest Herbarium	WTU-VP	WTU-VP-13882		48.0881	-120.803	-1.87677e+06	6.86946e+06	Assigned new point	3
NG	Consortium of Pacific Northwest Herbarium	UBC-VP	UBC-VP-110565		49.0978	-120.768	-1.83007e+06	6.97181e+06	Assigned new point	3
NG	Consortium of Pacific Northwest Herbarium	WS-VP	WS-VP-82883		49.224	-124.595	-2.07704e+06	7.10209e+06	Assigned new point	3
NG	Consortium of Pacific Northwest Herbarium	UBC-VP	UBC-VP-108334		49.9186	-122.976	-1.93824e+06	7.12031e+06	Assigned new point	3
NG	Consortium of Pacific Northwest Herbarium	UBC-VP	UBC-VP-43036		47.4504	-113.57	-1.38935e+06	6.61651e+06	Assigned new point	3
NG	Consortium of Rocky Mountain Herbarium	RM	RM-29692		40.7655	-105.707	-935963	5.73183e+06	Assigned new point	2
NG	Consortium of Pacific Northwest Herbarium	OSC-VP	OSC-VP-80150		45.2316	-117.27	-1.74128e+06	6.47082e+06	Assigned new point	3
NG	Consortium of Pacific Northwest Herbarium	MONTU-VP	MONTU-VP-3979		46.2397	-114.337	-1.48562e+06	6.50402e+06	Assigned new point	3
NG	Consortium of Pacific Northwest Herbarium	MONTU-VP	MONTU-VP-38171		46.628	-114.259	-1.4668e+06	6.54384e+06	Assigned new point	2
NG	Consortium of Pacific Northwest Herbarium	WTU-VP	WTU-VP-90482		46.5117	-114.244	-1.4696e+06	6.53103e+06	Assigned new point	3
NG	Consortium of Pacific Northwest Herbarium	WS-VP	WS-VP-87104		48.256	-120.438	-1.84435e+06	6.87602e+06	Assigned new point	3
NG	Consortium of Pacific Northwest Herbarium	UBC-VP	UBC-VP-79469		49.9167	-122.95	-1.93667e+06	7.11934e+06	Assigned new point	3
NG	Consortium of Pacific Northwest Herbarium	UBC-VP	UBC-VP-67134		50.7914	-121.45	-1.79987e+06	7.16338e+06	Assigned new point	3
NG	Royal BC Museum	V	V202962		53.2376	-126.719	-2.00214e+06	7.5628e+06	Assigned new point	3
NG	Mount Rainier National Park Herbarium	MORA	MORA-5516		46.9174	-121.666	-1.98921e+06	6.77574e+06	Assigned new point	3
NG	Consortium of Rocky Mountain Herbarium	RM	RM-65361		40.3582	-105.961	-965982	5.6892e+06	Assigned new point	2
NG	Consortium of Rocky Mountain Herbarium	RM	RM-86719		37.8811	-107.733	-1.17769e+06	5.43519e+06	Assigned new point	3
NG	Consortium of Pacific Northwest Herbarium	UBC-VP	UBC-VP-114528		50.0968	-119.625	-1.71125e+06	7.04226e+06	Assigned new point	3
NG	Consortium of Rocky Mountain Herbarium	RM	RM-86905		40.0721	-105.592	-939263	5.651e+06	Assigned new point	3
NG	Consortium of Rocky Mountain Herbarium	RM	RM-78831		35.7963	-105.771	-1.03968e+06	5.15863e+06	Assigned new point	2
NG	Consortium of Pacific Northwest Herbarium	ID-VP	ID-VP-54122		45.1384	-114.613	-1.54383e+06	6.39223e+06	Assigned new point	3
NG	Consortium of Rocky Mountain Herbarium	RM	RM-144333		39.1801	-107.074	-1.08881e+06	5.57257e+06	Assigned new point	2
NG	Consortium of Rocky Mountain Herbarium	RM	RM-32863		35.6309	-105.62	-1.02851e+06	5.13675e+06	Assigned new point	3
NG	Consortium of Rocky Mountain Herbarium	RM	RM-33093		35.776	-105.827	-1.04541e+06	5.15716e+06	Assigned new point	3
NG	Consortium of Rocky Mountain Herbarium	RM	RM-121568		35.8726	-106.561	-1.1134e+06	5.18093e+06	Assigned new point	2
NG	Consortium of Rocky Mountain Herbarium	RM	RM-33202		35.9395	-105.484	-1.00939e+06	5.1708e+06	Assigned new point	3
NG	Consortium of Rocky Mountain Herbarium	RM	RM-32844		36.0021	-106.811	-1.13437e+06	5.20049e+06	Assigned new point	3
NG	Consortium of Intermountain Herbarium	SJNM	14390	1979615	37.4267	-108.107	-1.22273e+06	5.38988e+06	Assigned new point	3
NG	Consortium of Intermountain Herbarium	RM	RM-160992	1195040	37.6097	-106.845	-1.10246e+06	5.38795e+06	Assigned new point	3
NG	Consortium of Intermountain Herbarium	RM	RM-166374	1201009	37.6806	-106.911	-1.10695e+06	5.39729e+06	Assigned new point	2
NG	Consortium of Intermountain Herbarium	RM	RM-166582	1201240	37.7432	-106.934	-1.10766e+06	5.40492e+06	Assigned new point	2
NG	Consortium of Rocky Mountain Herbarium	RM	RM-24860		37.8284	-108.214	-1.22282e+06	5.4382e+06	Assigned new point	3
NG	Consortium of Rocky Mountain Herbarium	RM	RM-24152		37.9934	-107.367	-1.14169e+06	5.44144e+06	Assigned new point	3
NG	Consortium of Rocky Mountain Herbarium	RM	RM-13372		38.0423	-105.615	-980679	5.41786e+06	Assigned new point	3
NG	Consortium of Rocky Mountain Herbarium	RM	RM-13443		38.4516	-106.017	-1.00913e+06	5.47142e+06	Assigned new point	3
NG	Consortium of Rocky Mountain Herbarium	RM	RM-127437		39.0521	-106.748	-1.06242e+06	5.55237e+06	Assigned new point	3
NG	Consortium of Rocky Mountain Herbarium	RM	RM-144108		39.1047	-107.112	-1.09388e+06	5.56459e+06	Assigned new point	3
NG	Consortium of Rocky Mountain Herbarium	RM	RM-144233		39.4094	-106.658	-1.04681e+06	5.59182e+06	Assigned new point	3
NG	Consortium of Rocky Mountain Herbarium	RM	RM-144305		39.4328	-106.603	-1.04144e+06	5.5936e+06	Assigned new point	3
NG	Consortium of Intermountain Herbarium	RM	RM-785497	4795366	39.642	-106.258	-1.00655e+06	5.61199e+06	Assigned new point	2
NG	Consortium of Rocky Mountain Herbarium	RM	RM-65378		40.3251	-106.128	-981252	5.68799e+06	Assigned new point	2
NG	Consortium of Intermountain Herbarium	RM	RM-430610	4703668	43.7784	-110.787	-1.2875e+06	6.15874e+06	Assigned new point	2
NG	Consortium of Rocky Mountain Herbarium	RM	RM-65736		43.7888	-110.763	-1.28528e+06	6.1594e+06	Assigned new point	3
NG	Consortium of Pacific Northwest Herbarium	ID-VP	ID-VP-54118		44.062	-114.598	-1.57968e+06	6.27568e+06	Assigned new point	2
NG	Consortium of Rocky Mountain Herbarium	RM	RM-41553		44.5234	-109.846	-1.19263e+06	6.22253e+06	Assigned new point	3
NG	Consortium of Pacific Northwest Herbarium	ID-VP	ID-VP-54142		44.593	-113.523	-1.47825e+06	6.30738e+06	Assigned new point	3
NG	Consortium of Pacific Northwest Herbarium	ID-VP	ID-VP-54119		44.6432	-113.634	-1.48521e+06	6.3154e+06	Assigned new point	2
NG	Consortium of Intermountain Herbarium			1159776	44.8189	-110.856	-1.26394e+06	6.27454e+06	Assigned new point	3
NG	Consortium of Rocky Mountain Herbarium	RM	RM-115634		44.9041	-109.456	-1.15215e+06	6.2573e+06	Assigned new point	2
NG	Consortium of Rocky Mountain Herbarium	RM	RM-153215		44.9675	-109.485	-1.15283e+06	6.26482e+06	Assigned new point	2
NG	Consortium of Pacific Northwest Herbarium	PLU	PLU-VP-2064		45.0054	-110.84	-1.25745e+06	6.29466e+06	Assigned new point	2
NG	Consortium of Pacific Northwest Herbarium	RM-VP	RM-VP-130700		45.1057	-111.527	-1.30788e+06	6.31948e+06	Assigned new point	3
NG	Consortium of Pacific Northwest Herbarium	RM-VP	RM-VP-216180		45.1439	-115.423	-1.60526e+06	6.41288e+06	Assigned new point	3
NG	OSU Herbarium Database Database	OSC	OSC188523		45.2259	-117.172	-1.73412e+06	6.46752e+06	Assigned new point	2
NG	Consortium of Pacific Northwest Herbarium	MONTU-VP	MONTU-VP-51494		46.0455	-113.282	-1.41307e+06	6.45908e+06	Assigned new point	2
NG	Consortium of Pacific Northwest Herbarium	MONTU-VP	MONTU-VP-32220		46.273	-114.465	-1.49402e+06	6.51059e+06	Assigned new point	2
NG	Consortium of Pacific Northwest Herbarium	MONTU-VP	MONTU-VP-53851		46.507	-114.246	-1.46986e+06	6.53057e+06	Assigned new point	3
NG	Consortium of Pacific Northwest Herbarium	MONTU-VP	MONTU-VP-58965		46.5116	-114.245	-1.46963e+06	6.53103e+06	Assigned new point	3
NG	Consortium of Pacific Northwest Herbarium	MONTU-VP	MONTU-VP-57966		46.6425	-114.257	-1.46614e+06	6.54534e+06	Assigned new point	2
NG	Mount Rainier National Park Herbarium	MORA	MORA-5509		46.934	-121.675	-1.98911e+06	6.77773e+06	Assigned new point	3
NG	Consortium of Pacific Northwest Herbarium	MONTU-VP	MONTU-VP-51526		47.3827	-113.919	-1.41689e+06	6.61695e+06	Assigned new point	3
NG	Consortium of Pacific Northwest Herbarium	MONTU-VP	MONTU-VP-59377		48.3211	-115.688	-1.51137e+06	6.75746e+06	Assigned new point	3
NG	Consortium of Pacific Northwest Herbarium	MONTU-VP	MONTU-VP-54643		48.6653	-113.401	-1.33835e+06	6.74278e+06	Assigned new point	3
NG	Consortium of Pacific Northwest Herbarium	MONTU-VP	MONTU-VP-8609		48.668	-113.617	-1.35355e+06	6.74765e+06	Assigned new point	2
NG	Consortium of Pacific Northwest Herbarium	MONTU-VP	MONTU-VP-13266		48.6764	-113.742	-1.36205e+06	6.75119e+06	Assigned new point	3
NG	Consortium of Pacific Northwest Herbarium	MONTU-VP	MONTU-VP-51888		48.693	-113.74	-1.36143e+06	6.75294e+06	Assigned new point	3
NG	Consortium of Pacific Northwest Herbarium	MONTU-VP	MONTU-VP-54521		48.8059	-113.793	-1.36152e+06	6.7661e+06	Assigned new point	3
NG	Consortium of Pacific Northwest Herbarium	MONTU-VP	MONTU-VP-32654		48.9333	-114.536	-1.40934e+06	6.79581e+06	Assigned new point	2
NG	Consortium of Pacific Northwest Herbarium	LEA-VP	LEA-VP-4909		49.1333	-114.15	-1.37577e+06	6.80858e+06	Assigned new point	3
NG	Consortium of Pacific Northwest Herbarium	LEA-VP	LEA-VP-4937		49.1333	-114.033	-1.36764e+06	6.80607e+06	Assigned new point	3
NG	Royal BC Museum	V	V120990		50.35	-127.283	-2.18931e+06	7.30268e+06	Assigned new point	3
NG	University of Oregon Herbarium	ORE	ORE42618		50.5216	-122.924	-1.90649e+06	7.17916e+06	Assigned new point	2
NG	OSU Herbarium Database Database	ORE	ORE2817		45.2441	-117.176	-1.73376e+06	6.46958e+06	Assigned new point	3
NG	OSU Herbarium Database Database	ORE	ORE2816		45.2888	-117.369	-1.74645e+06	6.47959e+06	Assigned new point	3
NG	Consortium of Rocky Mountain Herbarium	RM	RM-120216		36.9597	-105.32	-974261	5.28757e+06	Assigned new point	3
NG	Consortium of Intermountain Herbarium			2014216	37.4598	-108.073	-1.21876e+06	5.39304e+06	Assigned new point	3
NG	Consortium of Rocky Mountain Herbarium	RM	RM-12993		38.3333	-106.208	-1.02891e+06	5.46085e+06	Assigned new point	3
NG	Consortium of Rocky Mountain Herbarium	RM	RM-65656		43.8548	-110.751	-1.28249e+06	6.16643e+06	Assigned new point	3
NG	Consortium of Rocky Mountain Herbarium	RM	RM-58480		44.995	-109.427	-1.14761e+06	6.26681e+06	Assigned new point	3
NG	OSU Herbarium Database Database	OSC	OSC100302		45.0688	-117.282	-1.74853e+06	6.45388e+06	Assigned new point	3
NG	OSU Herbarium Database Database	OSC	OSC124702		45.2888	-117.369	-1.74645e+06	6.47959e+06	Assigned new point	3
NG	OSU Herbarium Database Database	ORE	ORE10501		45.3147	-117.343	-1.74352e+06	6.48163e+06	Assigned new point	3
NG	Consortium of Pacific Northwest Herbarium	RM-VP	RM-VP-741626		46.2296	-110.467	-1.19518e+06	6.42134e+06	Assigned new point	3
NG	Mount Rainier National Park Herbarium	MORA	MORA-5505		46.934	-121.675	-1.98911e+06	6.77773e+06	Assigned new point	3
NG	Consortium of Intermountain Herbarium			3904505	38.54	-109.255	-1.29906e+06	5.54034e+06	Assigned new point	2
NG	Consortium of Pacific Northwest Herbarium	OSC-VP	OSC-VP-116116		48.6695	-119.932	-1.792e+06	6.90407e+06	Assigned new point	2
NG	Consortium of Pacific Northwest Herbarium	OSC-VP	OSC-VP-23037		45.2284	-117.272	-1.74153e+06	6.47052e+06	Assigned new point	3
NG	Consortium of Pacific Northwest Herbarium	MONTU-VP	MONTU-VP-20594		45.8469	-114.343	-1.49927e+06	6.46197e+06	Assigned new point	2
NG	Consortium of Pacific Northwest Herbarium	RM-VP	RM-VP-129423		44.9904	-110.767	-1.2522e+06	6.29158e+06	Assigned new point	3
NG	Consortium of Pacific Northwest Herbarium	RM-VP	RM-VP-149982		45.0167	-109.948	-1.1877e+06	6.27876e+06	Assigned new point	3
NG	Consortium of Pacific Northwest Herbarium	RM-VP	RM-VP-150247		45.0448	-111.445	-1.30331e+06	6.31115e+06	Assigned new point	3
NG	Consortium of Pacific Northwest Herbarium	LEA-VP	LEA-VP-4932		49	-113.833	-1.35802e+06	6.78761e+06	Assigned new point	2
NG	Consortium of Pacific Northwest Herbarium	LEA-VP	LEA-VP-4903		49.0333	-113.85	-1.3581e+06	6.79151e+06	Assigned new point	3
NG	Consortium of Pacific Northwest Herbarium	MONTU-VP	MONTU-VP-57288		46.5021	-114.4	-1.48142e+06	6.53362e+06	Assigned new point	3
NG	Consortium of Rocky Mountain Herbarium	RM	RM-22359		36.7839	-105.359	-981197	5.26765e+06	Assigned new point	3
NG	Canadensys	UBC	14031723	14031723	55.4333	-123.033	-1.6834e+06	7.67027e+06	Assigned new point	2
NG	Consortium of Rocky Mountain Herbarium	RM	RM-22265		36.5366	-105.225	-973309	5.2367e+06	Assigned new point	2
NG	Consortium of Rocky Mountain Herbarium	RM	RM-72632		37.241	-106.629	-1.09049e+06	5.34154e+06	Assigned new point	2
NG	Consortium of Rocky Mountain Herbarium	RM	RM-66004		43.9431	-110.776	-1.28202e+06	6.17667e+06	Assigned new point	2
NG	Consortium of Pacific Northwest Herbarium	MONT-VP	MONT-VP-50956		45.7533	-112.482	-1.36174e+06	6.41001e+06	Assigned new point	2
NG	Consortium of Pacific Northwest Herbarium	OSC-VP	OSC-VP-68134		47.4504	-113.57	-1.38935e+06	6.61651e+06	Assigned new point	2
NG	Consortium of Pacific Northwest Herbarium	UBC-VP	UBC-VP-107746		49.9543	-123.05	-1.94138e+06	7.12617e+06	Assigned new point	3
NG	Consortium of Pacific Northwest Herbarium	LEA-VP	LEA-VP-4945		49.1666	-114.084	-1.3701e+06	6.8107e+06	Assigned new point	3
NG	Canadensys	UBC	13996327	13996327	54.7833	-128.683	-2.02923e+06	7.77243e+06	Assigned new point	3
NG	Canadensys	UBC	13992313	13992313	55.5667	-125.417	-1.80923e+06	7.74875e+06	Assigned new point	3
NG	Consortium of Rocky Mountain Herbarium	RM	RM-22052		36.0009	-105.637	-1.02277e+06	5.18045e+06	Assigned new point	3
NG	Consortium of Pacific Northwest Herbarium	ID-VP	ID-VP-54126		45.6473	-115.683	-1.60683e+06	6.47332e+06	Assigned new point	2
NG	Consortium of Pacific Northwest Herbarium	ID-VP	ID-VP-54121		44.4304	-113.332	-1.46868e+06	6.28529e+06	Assigned new point	3
NG	Consortium of Pacific Northwest Herbarium	IDS-VP	IDS-VP-6010		38.9545	-107.002	-1.08727e+06	5.54547e+06	Assigned new point	3
NG	Consortium of Pacific Northwest Herbarium	ID-VP	ID-VP-54117		44.4142	-113.316	-1.46797e+06	6.28317e+06	Assigned new point	2
NG	Consortium of Pacific Northwest Herbarium	LEA-VP	LEA-VP-4918		49.077	-113.928	-1.36214e+06	6.79782e+06	Assigned new point	3
NG	Consortium of Pacific Northwest Herbarium	OSC-VP	OSC-VP-177320		45.2504	-117.408	-1.75089e+06	6.47659e+06	Assigned new point	3
NG	Consortium of Pacific Northwest Herbarium	IDS-VP	IDS-VP-6227		38.9598	-106.958	-1.08329e+06	5.54535e+06	Assigned new point	3
NG	Consortium of Rocky Mountain Herbarium	RM	RM-23990		38.473	-106.287	-1.03319e+06	5.47823e+06	Assigned new point	3
NG	Consortium of Intermountain Herbarium	RM	RM-135094	1166532	44.4618	-109.946	-1.2022e+06	6.21763e+06	Assigned new point	3
NG	Consortium of Intermountain Herbarium	CS	83322	522786	40.5958	-105.945	-959895	5.71605e+06	Assigned new point	3
NG	Consortium of Rocky Mountain Herbarium	RM	RM-144336		39.108	-107.068	-1.08987e+06	5.56421e+06	Assigned new point	3
NG	Consortium of Rocky Mountain Herbarium	RM	RM-144337		39.1135	-107.147	-1.09674e+06	5.56619e+06	Assigned new point	3
NG	Consortium of Pacific Northwest Herbarium	ID-VP	ID-VP-54113		44.7771	-115.43	-1.61885e+06	6.37369e+06	Assigned new point	3
NG	Consortium of Rocky Mountain Herbarium	RM	RM-120190		36.8862	-105.187	-963134	5.27696e+06	Assigned new point	2
NG	Consortium of Pacific Northwest Herbarium	ID-VP	ID-VP-54141		44.5647	-111.505	-1.32188e+06	6.25987e+06	Assigned new point	3
NG	Consortium of Intermountain Herbarium	CS	32113	512101	38.4489	-107.581	-1.15073e+06	5.49768e+06	Assigned new point	3
NG	University of Oregon Herbarium	ORE	ORE40987		44.7979	-110.434	-1.23152e+06	6.26395e+06	Assigned new point	2
NG	University of Oregon Herbarium	ORE	ORE42615		50.5273	-122.941	-1.90734e+06	7.18027e+06	Assigned new point	3
NG	Consortium of Pacific Northwest Herbarium	OSC-VP	OSC-VP-180943		45.2255	-117.275	-1.74189e+06	6.47031e+06	Assigned new point	3
NG	Consortium of Pacific Northwest Herbarium	WTU-VP	WTU-VP-90441		49.5604	-121.429	-1.85356e+06	7.03806e+06	Assigned new point	3
NG	Consortium of Pacific Northwest Herbarium	ID-VP	ID-VP-54169		38.7673	-106.645	-1.05932e+06	5.51797e+06	Assigned new point	2
NG	Consortium of Pacific Northwest Herbarium	RM-VP	RM-VP-754582		47.1272	-112.425	-1.31566e+06	6.5574e+06	Assigned new point	3
NG	Consortium of Intermountain Herbarium	CS	79723	518468	40.1948	-106.149	-985682	5.67344e+06	GPS reading	2
NG	Consortium of Rocky Mountain Herbarium	RM	RM-12976		38.0916	-105.645	-982424	5.42402e+06	Assigned new point	3
NG	Consortium of Pacific Northwest Herbarium	RM-VP	RM-VP-738935		48.2882	-113.32	-1.34453e+06	6.70078e+06	Assigned new point	2
NG	Consortium of Pacific Northwest Herbarium	LEA-VP	LEA-VP-4908		49.0513	-113.917	-1.3622e+06	6.79485e+06	Assigned new point	2
NG	Canadensys	UBC	13992250	13992250	54.5	-124.333	-1.80136e+06	7.61413e+06	Assigned new point	2
NG	Mount Rainier National Park Herbarium	MORA	MORA-5507		46.934	-121.675	-1.98911e+06	6.77773e+06	Assigned new point	3
NG	Consortium of Intermountain Herbarium	JEMEZ	2513	3510359	36.0021	-106.817	-1.13494e+06	5.2006e+06	Assigned new point	2
NG	Consortium of Pacific Northwest Herbarium	ID-VP	ID-VP-54135		48.9941	-116.985	-1.57706e+06	6.85972e+06	Assigned new point	3
NG	Consortium of Intermountain Herbarium	RM	RM-135415	1166889	44.5295	-109.678	-1.17927e+06	6.22008e+06	Assigned new point	3
NG	Consortium of Pacific Northwest Herbarium	MONTU-VP	MONTU-VP-29283		48.7205	-113.63	-1.35275e+06	6.75351e+06	Assigned new point	2
NG	Consortium of Pacific Northwest Herbarium	MONTU-VP	MONTU-VP-22135		48.9511	-114.035	-1.37371e+06	6.78673e+06	Assigned new point	2
NG	Consortium of Pacific Northwest Herbarium	CIC-VP	CIC-VP-19916		48.6352	-116.568	-1.56158e+06	6.81179e+06	Assigned new point	3
NG	Consortium of Intermountain Herbarium	RM	RM-101592	1129459	39.2396	-105.706	-965532	5.5573e+06	Assigned new point	3
NG	Consortium of Intermountain Herbarium	RM	RM-103844	1131939	44.6599	-109.698	-1.17749e+06	6.23483e+06	Assigned new point	3
NG	Consortium of Pacific Northwest Herbarium	RM-VP	RM-VP-863540		44.7677	-113.661	-1.48321e+06	6.32953e+06	Assigned new point	3
NG	Consortium of Intermountain Herbarium			2013624	37.4598	-108.073	-1.21876e+06	5.39304e+06	Assigned new point	3
NG	Consortium of Pacific Northwest Herbarium	OSC-VP	OSC-VP-76430		45.1635	-117.302	-1.7463e+06	6.46446e+06	Assigned new point	3
NG	Consortium of Intermountain Herbarium	RM	RM-170846	1205961	39.7838	-105.999	-980785	5.62417e+06	Assigned new point	3
NG	Consortium of Pacific Northwest Herbarium	ID-VP	ID-VP-138825		44.0934	-114.997	-1.60964e+06	6.28907e+06	Assigned new point	3
NG	Consortium of Pacific Northwest Herbarium	ID-VP	ID-VP-54069		45.17	-117.317	-1.74716e+06	6.46556e+06	Assigned new point	3
NG	Consortium of Pacific Northwest Herbarium	LEA-VP	LEA-VP-4917		49.0884	-113.969	-1.3646e+06	6.7999e+06	Assigned new point	3
NG	Consortium of Pacific Northwest Herbarium	LEA-VP	LEA-VP-4950		49.0333	-113.983	-1.36743e+06	6.79437e+06	Assigned new point	2
NG	Consortium of Pacific Northwest Herbarium	LEA-VP	LEA-VP-4938		49.2473	-114.381	-1.38803e+06	6.82568e+06	Assigned new point	3
NG	Consortium of Pacific Northwest Herbarium	LEA-VP	LEA-VP-4919		49.12	-113.918	-1.36004e+06	6.80218e+06	Assigned new point	3
NG	Consortium of Pacific Northwest Herbarium	LEA-VP	LEA-VP-4904		49.05	-113.933	-1.36339e+06	6.79506e+06	Assigned new point	3
NG	Consortium of Pacific Northwest Herbarium	MONTU-VP	MONTU-VP-11099		46.353	-113.059	-1.38665e+06	6.48736e+06	Assigned new point	3
NG	Consortium of Rocky Mountain Herbarium	RM	RM-41643		44.5167	-109.867	-1.19452e+06	6.2222e+06	Assigned new point	3
NG	Consortium of Pacific Northwest Herbarium	LEA-VP	LEA-VP-4936		49.0833	-114	-1.36695e+06	6.80004e+06	Assigned new point	3
NG	Consortium of Pacific Northwest Herbarium	LEA-VP	LEA-VP-4906		49.1167	-114.05	-1.36935e+06	6.80465e+06	Assigned new point	2
NG	Consortium of Pacific Northwest Herbarium	LEA-VP	LEA-VP-4907		49.0455	-114.059	-1.37231e+06	6.79729e+06	Assigned new point	2
NG	Consortium of Pacific Northwest Herbarium	RM-VP	RM-VP-716298		45.1915	-110.46	-1.22287e+06	6.30766e+06	Assigned new point	3
NG	Consortium of Rocky Mountain Herbarium	RM	RM-119848		36.986	-105.227	-965038	5.28922e+06	Assigned new point	3
NG	Consortium of Intermountain Herbarium	UNM	66282	4094792	35.963	-105.646	-1.02436e+06	5.17614e+06	Assigned new point	3
NG	Consortium of Pacific Northwest Herbarium	LEA-VP	LEA-VP-4939		49.0333	-113.95	-1.3651e+06	6.79365e+06	Assigned new point	3
NG	Consortium of Rocky Mountain Herbarium	RM	RM-120233		36.9812	-105.301	-972047	5.28979e+06	Assigned new point	2
NG	Consortium of Pacific Northwest Herbarium	MONT-VP	MONT-VP-50943		48.3624	-115.753	-1.51446e+06	6.76336e+06	Assigned new point	3
NG	Consortium of Pacific Northwest Herbarium	RM-VP	RM-VP-815197		48.7483	-113.635	-1.35225e+06	6.75659e+06	Assigned new point	3
NG	Consortium of Pacific Northwest Herbarium	RM-VP	RM-VP-216134		45.2908	-114.785	-1.55168e+06	6.41282e+06	Assigned new point	3
NG	Consortium of Pacific Northwest Herbarium	UBC-VP	UBC-VP-99507		50.5333	-122.917	-1.9055e+06	7.18013e+06	Assigned new point	3
NG	Consortium of Rocky Mountain Herbarium	RM	RM-22269		35.9772	-105.626	-1.02216e+06	5.17749e+06	Assigned new point	3
NG	Consortium of Rocky Mountain Herbarium	RM	RM-22361		36.5923	-105.381	-987013	5.24563e+06	Assigned new point	3
NG	Consortium of Rocky Mountain Herbarium	RM	RM-23993		38.197	-107.494	-1.14857e+06	5.46715e+06	Assigned new point	3
NG	Consortium of Pacific Northwest Herbarium	WWB-VP	WWB-VP-10287		48.9509	-121.632	-1.89446e+06	6.98212e+06	Assigned new point	2
NG	Royal BC Museum	V	V069650		49.0376	-113.867	-1.35912e+06	6.79231e+06	Assigned new point	3
NG	Consortium of Pacific Northwest Herbarium	V-VP	V-VP-49093		49.9333	-114.733	-1.38924e+06	6.90594e+06	Assigned new point	2
NG	Royal BC Museum	V	V92342		50.056	-116.851	-1.52815e+06	6.96738e+06	Assigned new point	3
NG	Consortium of Pacific Northwest Herbarium	UBC-VP	UBC-VP-103548		50.5273	-122.941	-1.90734e+06	7.18027e+06	Assigned new point	2
NG	Consortium of Rocky Mountain Herbarium	RM	RM-13355		38.0205	-105.109	-934688	5.40771e+06	Assigned new point	3
NG	Consortium of Pacific Northwest Herbarium	RM-VP	RM-VP-815082		46.4289	-111.187	-1.24403e+06	6.45687e+06	Assigned new point	3
NG	Consortium of Rocky Mountain Herbarium	RM	RM-13012		37.4054	-104.893	-926093	5.33311e+06	Assigned new point	3
NG	Consortium of Pacific Northwest Herbarium	OSC-VP	OSC-VP-178324		45.2504	-117.408	-1.75089e+06	6.47659e+06	Assigned new point	3
NG	Consortium of Rocky Mountain Herbarium	RM	RM-127447		39.6204	-106.126	-995308	5.60744e+06	Assigned new point	3
NG	Consortium of Rocky Mountain Herbarium	RM	RM-12988		38.2308	-105.715	-986040	5.44119e+06	Assigned new point	3
NG	Consortium of Pacific Northwest Herbarium	ID-VP	ID-VP-54140		48.9941	-116.985	-1.57706e+06	6.85972e+06	Assigned new point	3
NG	Mount Rainier National Park Herbarium	MORA	MORA-5512		46.934	-121.675	-1.98911e+06	6.77773e+06	Assigned new point	3
NG	Consortium of Pacific Northwest Herbarium	V-VP	V-VP-37766		49.1867	-125.275	-2.12306e+06	7.12085e+06	Assigned new point	3
NG	Consortium of Pacific Northwest Herbarium	UBC-VP	UBC-VP-99497		50.8846	-118.255	-1.58929e+06	7.08778e+06	Assigned new point	3
NG	Consortium of Pacific Northwest Herbarium	ID-VP	ID-VP-54083		45.091	-115.964	-1.64818e+06	6.42105e+06	Assigned new point	3
NG	Consortium of Pacific Northwest Herbarium	RM-VP	RM-VP-715637		45.1133	-109.579	-1.15644e+06	6.28259e+06	Assigned new point	3
NG	Consortium of Pacific Northwest Herbarium	ID-VP	ID-VP-54110		48.6103	-116.258	-1.54089e+06	6.80161e+06	Assigned new point	3
NG	Consortium of Pacific Northwest Herbarium	WTU-VP	WTU-VP-90797		47.2848	-120.44	-1.8868e+06	6.77615e+06	Assigned new point	3
NG	Consortium of Rocky Mountain Herbarium	RM	RM-65854		43.7997	-110.767	-1.28532e+06	6.16069e+06	Assigned new point	3
NG	Consortium of Rocky Mountain Herbarium	RM	RM-33134		35.8267	-105.613	-1.02394e+06	5.15963e+06	Assigned new point	2
NG	Consortium of Pacific Northwest Herbarium	OSC-VP	OSC-VP-118689		47.0513	-121.57	-1.9764e+06	6.78647e+06	Assigned new point	3
NG	Consortium of Pacific Northwest Herbarium	RM-VP	RM-VP-769460		45.2138	-109.754	-1.16749e+06	6.29684e+06	Assigned new point	3
NG	Consortium of Pacific Northwest Herbarium	SRP-VP	SRP-VP-28149		45.6499	-115.68	-1.60649e+06	6.47352e+06	Assigned new point	3
NG	Consortium of Pacific Northwest Herbarium	WS-VP	WS-VP-89396		44.9404	-109.937	-1.18886e+06	6.27016e+06	Assigned new point	3
NG	Consortium of Pacific Northwest Herbarium	WTU-VP	WTU-VP-6320		48.4025	-120.652	-1.85264e+06	6.89728e+06	Assigned new point	3
NG	Consortium of Pacific Northwest Herbarium	ID-VP	ID-VP-54115		44.4304	-113.332	-1.46868e+06	6.28529e+06	Assigned new point	2
NG	Consortium of Pacific Northwest Herbarium	ID-VP	ID-VP-54116		44.5938	-114.455	-1.55036e+06	6.32966e+06	Assigned new point	3
NG	Consortium of Pacific Northwest Herbarium	UBC-VP	UBC-VP-103120		53.1309	-121.457	-1.69624e+06	7.39922e+06	Assigned new point	3
NG	Consortium of Pacific Northwest Herbarium	UBC-VP	UBC-VP-103379		49.224	-124.595	-2.07704e+06	7.10209e+06	Assigned new point	3
NG	Consortium of Pacific Northwest Herbarium	UBC-VP	UBC-VP-103472		53.1309	-121.457	-1.69624e+06	7.39922e+06	Assigned new point	3
NG	Consortium of Rocky Mountain Herbarium	RM	RM-102328		39.6878	-107.174	-1.08645e+06	5.63229e+06	Assigned new point	3
NG	Consortium of Rocky Mountain Herbarium	RM	RM-102598		39.7023	-107.193	-1.0878e+06	5.63427e+06	Assigned new point	3
NG	Consortium of Intermountain Herbarium	RM	RM-209279	1248353	38.9776	-106.378	-1.0309e+06	5.53774e+06	Assigned new point	3
NG	Consortium of Rocky Mountain Herbarium	RM	RM-32892		35.7082	-105.451	-1.01071e+06	5.14312e+06	Assigned new point	3
NG	Consortium of Pacific Northwest Herbarium	ID-VP	ID-VP-54060		45.7179	-113.984	-1.47659e+06	6.4397e+06	Assigned new point	3
NG	Consortium of Intermountain Herbarium	SJNM	60628	3277830	36.6909	-105.53	-999083	5.25946e+06	Assigned new point	3
NG	Consortium of Intermountain Herbarium	CS	59661	512114	37.8267	-107.795	-1.18457e+06	5.43006e+06	Assigned new point	3
NG	Consortium of Rocky Mountain Herbarium	RM	RM-65682		43.8079	-110.852	-1.2919e+06	6.16332e+06	Assigned new point	3
NG	Consortium of Pacific Northwest Herbarium	RM-VP	RM-VP-753593		47.3702	-112.762	-1.33299e+06	6.5906e+06	Assigned new point	2
NG	Consortium of Rocky Mountain Herbarium	RM	RM-12998		37.3756	-104.993	-935936	5.33111e+06	Assigned new point	3
NG	Consortium of Intermountain Herbarium	RM	RM-175388	1210989	40.1538	-105.729	-949689	5.66237e+06	Assigned new point	3
NG	Consortium of Intermountain Herbarium	RM	RM-174282	1209771	40.3444	-106.096	-978080	5.6897e+06	Assigned new point	3
NG	Consortium of Intermountain Herbarium	NPS	BAND1942	4571332	35.8478	-106.426	-1.1011e+06	5.17569e+06	Assigned new point	3
NG	University of Oregon Herbarium	ORE	ORE02533		39.6592	-105.602	-948137	5.60388e+06	Assigned new point	3
NG	Consortium of Rocky Mountain Herbarium	RM	RM-12147		35.8922	-106.554	-1.11232e+06	5.18311e+06	Assigned new point	3
NG	Consortium of Pacific Northwest Herbarium	MONTU-VP	MONTU-VP-1475		48.1497	-113.305	-1.34791e+06	6.68567e+06	Assigned new point	3
NG	Consortium of Rocky Mountain Herbarium	RM	RM-102368		39.6005	-107.193	-1.09005e+06	5.62265e+06	Assigned new point	3
NG	Consortium of Intermountain Herbarium	FLD	10379	3112592	37.5206	-107.195	-1.13663e+06	5.38381e+06	Assigned new point	3
NG	Consortium of Intermountain Herbarium	RM	RM-69148	1745576	38.224	-105.703	-985126	5.44023e+06	Assigned new point	3
NG	Consortium of Intermountain Herbarium			3234347	38.75	-106.617	-1.05713e+06	5.51552e+06	Assigned new point	3
NG	Consortium of Rocky Mountain Herbarium	RM	RM-144229		39.1001	-106.862	-1.07162e+06	5.5598e+06	Assigned new point	3
NG	Consortium of Rocky Mountain Herbarium	RM	RM-104631		44.6447	-109.796	-1.18556e+06	6.23497e+06	Assigned new point	3
NG	Consortium of Rocky Mountain Herbarium	RM	RM-104574		44.7742	-109.392	-1.15045e+06	6.24183e+06	Assigned new point	3
NG	Consortium of Pacific Northwest Herbarium	ID-VP	ID-VP-54152		44.885	-114.216	-1.52207e+06	6.35534e+06	Assigned new point	3
NG	Consortium of Pacific Northwest Herbarium	RM-VP	RM-VP-815067		45.1552	-111.092	-1.27284e+06	6.31609e+06	Assigned new point	3
NG	Consortium of Pacific Northwest Herbarium	RM-VP	RM-VP-815083		46.0247	-110.283	-1.18677e+06	6.39553e+06	Assigned new point	3
NG	Consortium of Intermountain Herbarium	CS	73021	512110	37.5833	-106.524	-1.07342e+06	5.3794e+06	Assigned new point	2
NG	Consortium of Pacific Northwest Herbarium	RM-VP	RM-VP-139292		44.5688	-111.448	-1.3173e+06	6.25913e+06	Assigned new point	3
NG	Consortium of Pacific Northwest Herbarium	UBC-VP	UBC-VP-95985		53.3505	-120.107	-1.60511e+06	7.38634e+06	Assigned new point	3
NG	Consortium of Intermountain Herbarium	UNM	111559	4107119	35.0202	-106.363	-1.11265e+06	5.07741e+06	Assigned new point	3
NG	Consortium of Pacific Northwest Herbarium	ALA-VP	ALA-VP-251328		39.4074	-105.35	-930527	5.57126e+06	Assigned new point	3
NG	Consortium of Pacific Northwest Herbarium	CIC-VP	CIC-VP-13029		44.101	-114.979	-1.60802e+06	6.28944e+06	Assigned new point	3
NG	Canadensys	ALTA-VP	ALTA-VP 130383	15928100	52.0116	-116.468	-1.43087e+06	7.16204e+06	Assigned new point	3
NG	Consortium of Pacific Northwest Herbarium	HPSU-VP	HPSU-VP-13065		46.7962	-121.706	-1.99756e+06	6.76457e+06	Assigned new point	3
NG	Consortium of Rocky Mountain Herbarium	RM	RM-22723		38.0024	-107.958	-1.19527e+06	5.45332e+06	Assigned new point	3
NG	Canadensys	UBC	14016960	14016960	55.4167	-123.033	-1.68418e+06	7.66863e+06	Assigned new point	3
NG	Consortium of Pacific Northwest Herbarium	LEA-VP	LEA-VP-4911		49.1	-114.033	-1.36873e+06	6.80252e+06	Assigned new point	3
NG	Consortium of Intermountain Herbarium			3409177	43.7656	-110.751	-1.285e+06	6.1566e+06	Assigned new point	3
NG	Consortium of Rocky Mountain Herbarium	RM	RM-107248		44.8036	-109.573	-1.1639e+06	6.24836e+06	Assigned new point	3
NG	Consortium of Rocky Mountain Herbarium	RM	RM-22101		36.5962	-105.415	-990132	5.24661e+06	Assigned new point	3
NG	Consortium of Pacific Northwest Herbarium	RM-VP	RM-VP-713781		45.0626	-111.173	-1.28169e+06	6.30756e+06	Assigned new point	3
NG	Consortium of Pacific Northwest Herbarium	RM-VP	RM-VP-713576		45.3169	-110.537	-1.22536e+06	6.32287e+06	Assigned new point	3
NG	Consortium of Intermountain Herbarium	KHD	KHD00026903	3057832	38.8208	-104.998	-909839	5.49864e+06	Assigned new point	3
NG	Consortium of Pacific Northwest Herbarium	WTU-VP	WTU-VP-90426		46.0701	-113.27	-1.41135e+06	6.46146e+06	Assigned new point	3
NG	Consortium of Pacific Northwest Herbarium	CIC-VP	CIC-VP-44104		45.221	-115.975	-1.64423e+06	6.43522e+06	Assigned new point	3
NG	Consortium of Pacific Northwest Herbarium	EWU-VP	EWU-VP-4966		48.7203	-120.667	-1.83979e+06	6.93029e+06	Assigned new point	3
NG	Consortium of Pacific Northwest Herbarium	LEA-VP	LEA-VP-4915		49.1636	-114.092	-1.37071e+06	6.81054e+06	Assigned new point	3
NG	Mount Rainier National Park Herbarium	MORA	MORA-5515		46.934	-121.675	-1.98911e+06	6.77773e+06	Assigned new point	3
NG	Consortium of Intermountain Herbarium			4094732	33.9791	-107.16	-1.21349e+06	4.96907e+06	Assigned new point	3
NG	Consortium of Intermountain Herbarium	UNM	66300	4094790	35.963	-105.646	-1.02436e+06	5.17614e+06	Assigned new point	3
NG	Consortium of Pacific Northwest Herbarium	WS-VP	WS-VP-70657		48.6777	-122.831	-1.98727e+06	6.99104e+06	Assigned new point	3
NG	Consortium of Rocky Mountain Herbarium	RM	RM-102484		39.9642	-107.136	-1.07705e+06	5.66316e+06	Assigned new point	3
NG	Consortium of Pacific Northwest Herbarium	ID-VP	ID-VP-54148		45.1465	-114.586	-1.54152e+06	6.39245e+06	Assigned new point	3
NG	Consortium of Pacific Northwest Herbarium	ID-VP	ID-VP-54151		45.1465	-114.586	-1.54152e+06	6.39245e+06	Assigned new point	3
NG	Consortium of Pacific Northwest Herbarium	ID-VP	ID-VP-54150		45.1727	-114.6	-1.54166e+06	6.39561e+06	Assigned new point	3
NG	Consortium of Pacific Northwest Herbarium	OSC-VP	OSC-VP-119676		44.3647	-112.815	-1.43041e+06	6.26635e+06	Assigned new point	3
NG	Consortium of Pacific Northwest Herbarium	OSC-VP	OSC-VP-120663		47.2525	-120.586	-1.8984e+06	6.77714e+06	Assigned new point	3
NG	Consortium of Pacific Northwest Herbarium	IDS-VP	IDS-VP-13398		39.034	-107.089	-1.0933e+06	5.55608e+06	Assigned new point	3
NG	Consortium of Pacific Northwest Herbarium	ID-VP	ID-VP-54098		44.563	-111.445	-1.31721e+06	6.25842e+06	Assigned new point	3
NG	Consortium of Intermountain Herbarium	RM	RM-172792	1208116	39.6208	-105.605	-949146	5.59952e+06	Assigned new point	3
NG	Consortium of Rocky Mountain Herbarium	RM	RM-65813		43.9263	-110.727	-1.27859e+06	6.17383e+06	Assigned new point	3
NG	Consortium of Pacific Northwest Herbarium	V-VP	V-VP-43510		49.2333	-125.433	-2.13092e+06	7.13075e+06	Assigned new point	3
NG	Consortium of Intermountain Herbarium			3904525	38.4603	-109.236	-1.29936e+06	5.53084e+06	Assigned new point	3
NG	Consortium of Rocky Mountain Herbarium	RM	RM-13106		38.4313	-106.111	-1.01809e+06	5.47059e+06	Assigned new point	3
NG	Consortium of Rocky Mountain Herbarium	RM	RM-65384		40.4805	-105.905	-958724	5.70231e+06	Assigned new point	3
NG	Consortium of Pacific Northwest Herbarium	WTU-VP	WTU-VP-90503		48.387	-114.096	-1.39659e+06	6.72806e+06	Assigned new point	3
NG	Consortium of Pacific Northwest Herbarium	ID-VP	ID-VP-54163		48.7715	-113.772	-1.36111e+06	6.76198e+06	Assigned new point	3
NG	Consortium of Pacific Northwest Herbarium	WS-VP	WS-VP-100936		48.9519	-121.634	-1.89461e+06	6.9823e+06	Assigned new point	3
NG	Consortium of Intermountain Herbarium	KHD		4671285	37.6836	-106.853	-1.10158e+06	5.39664e+06	Assigned new point	3
NG	Consortium of Intermountain Herbarium	SJNM	55022	2019927	33.8826	-107.491	-1.24837e+06	4.96406e+06	Assigned new point	3
NG	Consortium of Pacific Northwest Herbarium	MONT-VP	MONT-VP-50954		46.507	-114.246	-1.46986e+06	6.53057e+06	Assigned new point	3
NG	Consortium of Pacific Northwest Herbarium	LINE-VP	LINF-VP-488		48.6777	-122.831	-1.98727e+06	6.99104e+06	Assigned new point	3
NG	Consortium of Intermountain Herbarium			376823	33.3999	-105.761	-1.08716e+06	4.87497e+06	Assigned new point	3
NG	Consortium of Intermountain Herbarium	RM	RM-207341	1246209	38.8335	-106.341	-1.03056e+06	5.52058e+06	Assigned new point	3
NG	Consortium of Intermountain Herbarium	SJNM	63006	3234472	38.6677	-106.596	-1.05701e+06	5.50571e+06	Assigned new point	3
NG	Mount Rainier National Park Herbarium	MORA	MORA-5514		46.8352	-121.87	-2.00727e+06	6.77371e+06	Assigned new point	3
NG	Consortium of Pacific Northwest Herbarium	UBC-VP	UBC-VP-97537		51.2637	-116.114	-1.43503e+06	7.07621e+06	Assigned new point	3
NG	Consortium of Pacific Northwest Herbarium	RM-VP	RM-VP-155637		45.4106	-110.938	-1.25375e+06	6.34095e+06	Assigned new point	3
NG	Canadensys	ALTA-VP	ALTA-VP 122757	15918449	49.0446	-113.876	-1.35958e+06	6.79327e+06	Assigned new point	3
NG	Canadensys	ALTA-VP	ALTA-VP 130382	15928099	50.25	-114.517	-1.36388e+06	6.93468e+06	Assigned new point	2
NG	Canadensys	ALTA-VP	ALTA-VP 124380	15923165	53.9517	-119.624	-1.55093e+06	7.43525e+06	Assigned new point	3
NG	Consortium of Rocky Mountain Herbarium	RM	RM-127454		39.3855	-106.097	-997430	5.58006e+06	Assigned new point	2
NG	Consortium of Rocky Mountain Herbarium	RM	RM-127461		39.4191	-106.09	-996147	5.58381e+06	Assigned new point	3
NG	Consortium of Pacific Northwest Herbarium	MONT-VP	MONT-VP-50917		45.1959	-109.643	-1.15928e+06	6.29284e+06	Assigned new point	3
NG	Consortium of Pacific Northwest Herbarium	MONT-VP	MONT-VP-50924		45.4409	-110.937	-1.2528e+06	6.34424e+06	Assigned new point	3
NG	Consortium of Pacific Northwest Herbarium	MONT-VP	MONT-VP-50921		48.6918	-113.751	-1.36221e+06	6.75304e+06	Assigned new point	3
NG	Consortium of Intermountain Herbarium	NMCR	29947	100066	35.6508	-105.8	-1.04536e+06	5.14201e+06	Assigned new point	3
NG	Consortium of Intermountain Herbarium	UNM	81754	4014698	35.7965	-105.771	-1.03964e+06	5.15865e+06	Assigned new point	3
NG	Consortium of Intermountain Herbarium			4014696	35.7965	-105.771	-1.03964e+06	5.15865e+06	Assigned new point	3
NG	Consortium of Intermountain Herbarium			4014697	35.7965	-105.771	-1.03964e+06	5.15865e+06	Assigned new point	3
NG	Consortium of Rocky Mountain Herbarium	RM	RM-22353		36.5225	-105.45	-994819	5.23853e+06	Assigned new point	2
NG	Consortium of Pacific Northwest Herbarium	ID-VP	ID-VP-54137		48.2208	-116.064	-1.54149e+06	6.7559e+06	Assigned new point	2
NG	Consortium of Intermountain Herbarium	RM	RM-371392	1422351	44.4763	-109.805	-1.19069e+06	6.21658e+06	Assigned new point	3
NG	Consortium of Intermountain Herbarium	KHD	KHD00017957	3054438	38.092	-105.66	-983773	5.4243e+06	Assigned new point	3
NG	Consortium of Intermountain Herbarium	KHD	KHD00017959	3054436	39.0221	-107.093	-1.09393e+06	5.55479e+06	Assigned new point	3
NG	Consortium of Intermountain Herbarium	KHD	KHD00017958	3054437	39.8858	-105.469	-932019	5.62787e+06	Assigned new point	3
NG	Consortium of Pacific Northwest Herbarium	IDS-VP	IDS-VP-15289		38.8433	-105.047	-913826	5.50193e+06	Assigned new point	2
NG	Consortium of Pacific Northwest Herbarium	WS-VP	WS-VP-90071		47.2904	-120.447	-1.88704e+06	6.77692e+06	Assigned new point	2
NG	Consortium of Intermountain Herbarium	SJNM	59384	2024274	36.2839	-105.16	-971948	5.20613e+06	Assigned new point	3
NG	Consortium of Intermountain Herbarium	SJNM	56663	2021556	36.8357	-106.403	-1.07798e+06	5.29059e+06	Assigned new point	3
NG	Consortium of Intermountain Herbarium	SJNM	62312	3279492	36.9516	-105.318	-974216	5.28659e+06	Assigned new point	2
NG	Consortium of Pacific Northwest Herbarium	LEA-VP	LEA-VP-4975		48.9316	-111.532	-1.19808e+06	6.73405e+06	Assigned new point	2
NG	Consortium of Pacific Northwest Herbarium	LEA-VP	LEA-VP-4982		48.9316	-111.532	-1.19808e+06	6.73405e+06	Assigned new point	3
NG	Canadensys	ALTA-VP	ALTA-VP 119063	15936345	49.0014	-113.841	-1.35852e+06	6.78792e+06	Assigned new point	2
NG	Consortium of Intermountain Herbarium	RM	RM-169276	1204223	39.7149	-105.556	-942932	5.60957e+06	Assigned new point	3
NG	Consortium of Pacific Northwest Herbarium	WTU-VP	WTU-VP-90497		47.4217	-113.24	-1.36627e+06	6.60628e+06	Assigned new point	3
NG	Consortium of Intermountain Herbarium	CS	52359	512086	40.7341	-105.6	-927307	5.72669e+06	Assigned new point	3
NG	Consortium of Intermountain Herbarium			2847245	38.413	-109.263	-1.30305e+06	5.52601e+06	Assigned new point	3
NG	Consortium of Intermountain Herbarium	NY	783838	2848521	38.4641	-109.263	-1.30171e+06	5.53184e+06	Assigned new point	3
NG	Consortium of Intermountain Herbarium			2843763	43.7657	-110.751	-1.28504e+06	6.15663e+06	Assigned new point	3
NG	Consortium of Intermountain Herbarium	UCR	UCR-153148	430245	49.0383	-121.874	-1.90669e+06	6.99823e+06	Assigned new point	3
NG	Consortium of Rocky Mountain Herbarium	RM	RM-33201		35.5145	-105.422	-1.01179e+06	5.11989e+06	Assigned new point	2
NG	Consortium of Intermountain Herbarium			2843458	43.7887	-110.801	-1.28834e+06	6.16016e+06	Assigned new point	3
NG	Consortium of Intermountain Herbarium			1672256	44.9755	-109.989	-1.19198e+06	6.27499e+06	Assigned new point	2
NG	Consortium of Rocky Mountain Herbarium	RM	RM-102558		40.0391	-107.146	-1.07623e+06	5.67185e+06	Assigned new point	3
NG	Consortium of Rocky Mountain Herbarium	RM	RM-102554		40.0833	-107.108	-1.0719e+06	5.67624e+06	Assigned new point	3
NG	Consortium of Pacific Northwest Herbarium	ID-VP	ID-VP-54107		48.6515	-116.665	-1.56774e+06	6.8159e+06	Assigned new point	3
NG	Consortium of Intermountain Herbarium			4094731	35.872	-106.561	-1.11342e+06	5.18086e+06	Assigned new point	3
NG	Consortium of Pacific Northwest Herbarium	UBC-VP	UBC-VP-103284		49.0978	-120.768	-1.83007e+06	6.97181e+06	Assigned new point	3
NG	Consortium of Pacific Northwest Herbarium	ID-VP	ID-VP-54068		47.5701	-112.771	-1.32745e+06	6.61228e+06	Assigned new point	3
NG	Consortium of Pacific Northwest Herbarium	UBC-VP	UBC-VP-107750		49.954	-123.014	-1.93902e+06	7.12502e+06	Assigned new point	2
NG	Consortium of Pacific Northwest Herbarium	MONT-VP	MONT-VP-50958		45.054	-109.957	-1187407	6.28302e+06	Assigned new point	3
NG	Consortium of Pacific Northwest Herbarium	ID-VP	ID-VP-54090		44.2363	-113.195	-1.46421e+06	6.26102e+06	Assigned new point	3
NG	Consortium of Pacific Northwest Herbarium	ID-VP	ID-VP-54130		46.8712	-114.944	-1.50885e+06	6.58586e+06	Assigned new point	2
NG	Consortium of Intermountain Herbarium	RM	RM-172481	1207772	39.6017	-105.752	-962542	5.59954e+06	Assigned new point	3
NG	Consortium of Pacific Northwest Herbarium	RM-VP	RM-VP-815173		45.4672	-111.911	-1.32684e+06	6.36686e+06	Assigned new point	3
NG	Consortium of Pacific Northwest Herbarium	ID-VP	ID-VP-54086		45.0691	-114.643	-1.54851e+06	6.3855e+06	Assigned new point	3
NG	Consortium of Intermountain Herbarium	KHD		5423775	37.6803	-106.851	-1.1014e+06	5.39621e+06	Assigned new point	3
NG	Consortium of Pacific Northwest Herbarium	WS-VP	WS-VP-168396		47.2525	-120.586	-1.8984e+06	6.77714e+06	Assigned new point	3
NG	Consortium of Intermountain Herbarium			4094794	35.2387	-107.608	-1.22791e+06	5.12598e+06	Assigned new point	2
NG	Consortium of Intermountain Herbarium	RM	RM-207590	1246482	39.5055	-106.641	-1.04324e+06	5.60253e+06	Assigned new point	3
NG	Consortium of Pacific Northwest Herbarium	RM-VP	RM-VP-743370		45.5993	-109.834	-1.16359e+06	6.34063e+06	Assigned new point	3
NG	Consortium of Pacific Northwest Herbarium	WTU-VP	WTU-VP-13890		48.6777	-122.831	-1.98727e+06	6.99104e+06	Assigned new point	3
NG	Consortium of Pacific Northwest Herbarium	RM-VP	RM-VP-744508		45.3407	-109.828	-1.16987e+06	6.31213e+06	Assigned new point	3
NG	Consortium of Pacific Northwest Herbarium	PLU	PLU-VP-2065		45.0054	-110.84	-1.25745e+06	6.29466e+06	Assigned new point	3
NG	Royal BC Museum	V	V16814		50.4698	-116.225	-1.47103e+06	6.99585e+06	Assigned new point	3
NG	Consortium of Intermountain Herbarium	RM	RM-170638	1205731	39.7814	-105.676	-952287	5.61898e+06	Assigned new point	2
NG	Consortium of Rocky Mountain Herbarium	RM	RM-22343		36.9499	-106.298	-1.0658e+06	5.30211e+06	Assigned new point	2
NG	Consortium of Pacific Northwest Herbarium	V-VP	V-VP-46238		52.6028	-125.978	-1.99182e+06	7.47814e+06	Assigned new point	3
NG	Consortium of Pacific Northwest Herbarium	RM-VP	RM-VP-834927		45.2323	-109.492	-1.1466e+06	6.2941e+06	Assigned new point	3
NG	Consortium of Pacific Northwest Herbarium	ID-VP	ID-VP-54129		48.2208	-116.064	-1.54149e+06	6.7559e+06	Assigned new point	3
NG	Consortium of Rocky Mountain Herbarium	RM	RM-65300		40.5465	-105.904	-957300	5.70981e+06	Assigned new point	3
NG	Consortium of Pacific Northwest Herbarium	UBC-VP	UBC-VP-118373		49.8833	-122.967	-1.93932e+06	7.1165e+06	Assigned new point	2
NG	Consortium of Pacific Northwest Herbarium	RM-VP	RM-VP-815175		46.0492	-110.34	-1.19044e+06	6.39926e+06	Assigned new point	3
NG	Consortium of Pacific Northwest Herbarium	CIC-VP	CIC-VP-20168		45.1334	-114.614	-1.54404e+06	6.3917e+06	Assigned new point	3
NG	Consortium of Pacific Northwest Herbarium	CIC-VP	CIC-VP-20381		47.4273	-115.758	-1.5483e+06	6.66455e+06	Assigned new point	3
NG	Consortium of Pacific Northwest Herbarium	OSC-VP	OSC-VP-32780		45.2874	-117.368	-1.74647e+06	6.47943e+06	Assigned new point	3
NG	Consortium of Pacific Northwest Herbarium	OSC-VP	OSC-VP-32782		45.2874	-117.368	-1.74647e+06	6.47943e+06	Assigned new point	3
NG	Consortium of Intermountain Herbarium	RM	RM-831685	4838661	39.5338	-106.182	-1.002e+06	5.5984e+06	Assigned new point	3
NG	Consortium of Intermountain Herbarium	CS	89853	528830	39.1384	-106.776	-1.0631e+06	5.56274e+06	Assigned new point	3
NG	Consortium of Pacific Northwest Herbarium	OSC-VP	OSC-VP-32784		46.4826	-121.434	-1.99262e+06	6.72387e+06	Assigned new point	3
NG	Consortium of Pacific Northwest Herbarium	ID-VP	ID-VP-54114		44.3852	-113.284	-1.46639e+06	6.27927e+06	Assigned new point	3
NG	Consortium of Rocky Mountain Herbarium	RM	RM-13912		39.4841	-105.82	-970904	5.5871e+06	Assigned new point	3
NG	Consortium of Pacific Northwest Herbarium	LEA-VP	LEA-VP-4944		49.0829	-114.132	-1.37616e+06	6.80283e+06	Assigned new point	3
NG	Consortium of Pacific Northwest Herbarium	ID-VP	ID-VP-54136		45.289	-116.122	-1.65283e+06	6.4463e+06	Assigned new point	3
NG	Consortium of Rocky Mountain Herbarium	RM	RM-13975		39.4985	-105.858	-973916	5.58931e+06	Assigned new point	3
NG	Consortium of Pacific Northwest Herbarium	ID-VP	ID-VP-54120		44.4849	-112.6	-1.40989e+06	6.27466e+06	Assigned new point	2
NG	Consortium of Pacific Northwest Herbarium	ID-VP	ID-VP-54099		44.4302	-113.319	-1.46763e+06	6.28496e+06	Assigned new point	3
NG	Consortium of Intermountain Herbarium	SJNM	60179	2025069	35.2406	-107.608	-1.22784e+06	5.1262e+06	Assigned new point	3
NG	Consortium of Rocky Mountain Herbarium	RM	RM-12084		35.8717	-106.561	-1.11342e+06	5.18083e+06	Assigned new point	3
NG	Consortium of Intermountain Herbarium	SJNM	59533	2024423	36.8344	-106.413	-1.07897e+06	5.29061e+06	Assigned new point	3
NG	Consortium of Rocky Mountain Herbarium	RM	RM-119798		36.9647	-105.242	-966859	5.28696e+06	Assigned new point	2
NG	Consortium of Rocky Mountain Herbarium	RM	RM-13188		37.3747	-105.074	-943476	5.3322e+06	Assigned new point	3
NG	Consortium of Intermountain Herbarium	ASC	96002	2123610	37.8857	-107.845	-1.18776e+06	5.43779e+06	Assigned new point	3
NG	Consortium of Rocky Mountain Herbarium	RM	RM-13191		37.9767	-105.054	-930463	5.40183e+06	Assigned new point	3
NG	Consortium of Intermountain Herbarium			4020738	37.9943	-105.611	-981221	5.41224e+06	Assigned new point	3
NG	Consortium of Rocky Mountain Herbarium	RM	RM-13225		38.2931	-106.093	-1.01921e+06	5.45435e+06	Assigned new point	3
NG	Consortium of Rocky Mountain Herbarium	RM	RM-102487		39.9788	-107.193	-1.08168e+06	5.66579e+06	Assigned new point	3
NG	Consortium of Rocky Mountain Herbarium	RM	RM-120489		44.8923	-109.485	-1.15476e+06	6.25654e+06	Assigned new point	3
NG	Consortium of Pacific Northwest Herbarium	WS-VP	WS-VP-165953		45.1437	-114.585	-1.5415e+06	6.39212e+06	Assigned new point	2
NG	Consortium of Pacific Northwest Herbarium	WCW-VP	WCW-VP-4276		47.8186	-123.132	-2.04838e+06	6.91392e+06	Assigned new point	3
NG	Royal BC Museum	V	V082677		54.5333	-124.2	-1.79214e+06	7.61363e+06	Assigned new point	3
NG	Consortium of Rocky Mountain Herbarium	RM	RM-119823		36.918	-105.301	-973215	5.28241e+06	Assigned new point	3
NG	Consortium of Rocky Mountain Herbarium	RM	RM-119829		36.9667	-105.172	-960215	5.28613e+06	Assigned new point	3
NG	Consortium of Rocky Mountain Herbarium	RM	RM-144125		39.0483	-107.037	-1.0884e+06	5.55684e+06	Assigned new point	3
NG	Royal BC Museum	V	V118868		51.8051	-125.083	-1.97864e+06	7.37233e+06	Assigned new point	2
NG	OSU Herbarium Database Database	WILLU	WILLU21092		45.2294	-117.273	-1.74158e+06	6.47066e+06	Assigned new point	3
NG	Consortium of Pacific Northwest Herbarium	WTU-VP	WTU-VP-90466		48.6777	-122.831	-1.98727e+06	6.99104e+06	Assigned new point	3
NG	Consortium of Intermountain Herbarium	UNM	48801	4094811	36.5542	-105.426	-991923	5.24186e+06	Assigned new point	3
NG	OSU Herbarium Database Database	WILLU	WILLU18380		45.212	-117.37	-1.74952e+06	6.47147e+06	Assigned new point	2
NG	Consortium of Intermountain Herbarium	CS	82281	521731	38.992	-107.045	-1.09037e+06	5.55053e+06	Assigned new point	3
NG	Consortium of Intermountain Herbarium	CS	94506	3016304	37.549	-107.468	-1.1611e+06	5392026	Assigned new point	3
NG	Consortium of Pacific Northwest Herbarium	UBC-VP	UBC-VP-111116		45.4801	-110.462	-1.21516e+06	6.33931e+06	Assigned new point	3
NG	Consortium of Pacific Northwest Herbarium	UBC-VP	UBC-VP-94293		49.9833	-117.2	-1.5543e+06	6.96827e+06	Assigned new point	2
NG	Consortium of Rocky Mountain Herbarium	RM	RM-32882		35.9095	-105.811	-1.04122e+06	5.17256e+06	Assigned new point	3
NG	Consortium of Intermountain Herbarium	UCR	UCR-7037	376825	33.374	-105.809	-1.09245e+06	4.87269e+06	Assigned new point	3
NG	Consortium of Rocky Mountain Herbarium	RM	RM-12162		35.8894	-106.608	-1.11752e+06	5.18371e+06	Assigned new point	3
NG	Consortium of Intermountain Herbarium	NMC	83733	3838855	36.5225	-105.45	-994819	5.23853e+06	Assigned new point	3
NG	Consortium of Intermountain Herbarium	FLD	111	3103186	37.4097	-107.252	-1.14432e+06	5.37201e+06	Assigned new point	3
NG	Consortium of Intermountain Herbarium			2013344	37.4511	-108.084	-1.22002e+06	5.39226e+06	Assigned new point	3
NG	Consortium of Intermountain Herbarium			3111535	37.4909	-106.931	-1.11297e+06	5.37571e+06	Assigned new point	3
NG	Consortium of Rocky Mountain Herbarium	RM	RM-12971		37.5802	-105.148	-946521	5.3572e+06	Assigned new point	3
NG	Consortium of Intermountain Herbarium	SJNM	17111	1982332	37.6564	-107.347	-1.14748e+06	5.40221e+06	Assigned new point	3
NG	Consortium of Intermountain Herbarium	KHD	KHD00037612	3047227	37.8185	-107.922	-1.19635e+06	5.43149e+06	Assigned new point	3
NG	Consortium of Intermountain Herbarium	KHD	KHD00017963	3054431	37.9721	-107.772	-1.1791e+06	5.44637e+06	Assigned new point	3
NG	Consortium of Rocky Mountain Herbarium	RM	RM-13368		38.3551	-106.151	-1.0233e+06	5.46245e+06	Assigned new point	3
NG	Consortium of Intermountain Herbarium	DES	DES00026091	3095478	38.4396	-109.242	-1.30045e+06	5.52861e+06	Assigned new point	3
NG	Consortium of Intermountain Herbarium	BRY	BRYV0056360	3904497	38.462	-109.226	-1.29848e+06	5.53085e+06	Assigned new point	3
NG	Consortium of Intermountain Herbarium	KHD	KHD00003233	3050013	38.6429	-106.433	-1.04284e+06	5.50018e+06	Assigned new point	3
NG	Consortium of Intermountain Herbarium	MESA	MESA01399	3411829	38.6892	-106.484	-1.04643e+06	5.50632e+06	Assigned new point	2
NG	Consortium of Intermountain Herbarium	KHD	KHD00001481	3049492	38.992	-105.988	-995680	5.53319e+06	Assigned new point	3
NG	Consortium of Rocky Mountain Herbarium	RM	RM-13971		39.3107	-105.617	-956152	5.56411e+06	Assigned new point	3
NG	Consortium of Intermountain Herbarium			3409198	39.3941	-106.081	-995904	5.58081e+06	Assigned new point	2
NG	Consortium of Rocky Mountain Herbarium	RM	RM-127471		39.4627	-105.936	-981636	5.58642e+06	Assigned new point	3
NG	Consortium of Rocky Mountain Herbarium	RM	RM-127442		39.5349	-105.832	-970960	5.5931e+06	Assigned new point	3
NG	Consortium of Intermountain Herbarium	KHD	KHD00037609	3046457	39.8769	-105.436	-929251	5.62637e+06	Assigned new point	3
NG	Consortium of Rocky Mountain Herbarium	RM	RM-102535		39.901	-107.207	-1.08459e+06	5.65715e+06	Assigned new point	3
NG	Consortium of Intermountain Herbarium	CS	9827	512093	40.2547	-105.615	-937812	5.67222e+06	Assigned new point	3
NG	Consortium of Intermountain Herbarium	CS	9823	512095	40.6151	-105.305	-903949	5.70888e+06	Assigned new point	3
NG	Consortium of Intermountain Herbarium			3409204	43.7656	-110.751	-1.285e+06	6.1566e+06	Assigned new point	2
NG	Consortium of Intermountain Herbarium			3409184	43.7933	-110.8	-1.28812e+06	6.16065e+06	Assigned new point	3
NG	Consortium of Pacific Northwest Herbarium	ID-VP	ID-VP-54096		44.4261	-113.316	-1.46755e+06	6.28445e+06	Assigned new point	3
NG	Consortium of Intermountain Herbarium	RM	RM-853596	4848384	44.8859	-109.665	-1.16903e+06	6.25912e+06	Assigned new point	3
NG	Consortium of Pacific Northwest Herbarium	ID-VP	ID-VP-54166		48.6777	-122.831	-1.98729e+06	6.99105e+06	Assigned new point	3
NG	Consortium of Rocky Mountain Herbarium	RM	RM-13302		37.9184	-104.963	-923133	5.39373e+06	Assigned new point	3
NG	Consortium of Rocky Mountain Herbarium	RM	RM-22110		36.6107	-105.543	-1.00191e+06	5.25031e+06	Assigned new point	2
NG	Consortium of Rocky Mountain Herbarium	RM	RM-22369		36.7279	-105.211	-968396	5.25885e+06	Assigned new point	3
NG	Consortium of Rocky Mountain Herbarium	RM	RM-22382		36.7837	-105.495	-994042	5.26975e+06	Assigned new point	2
NG	Consortium of Intermountain Herbarium			2016424	37.0833	-106.629	-1.09385e+06	5.32324e+06	Assigned new point	3
NG	Consortium of Intermountain Herbarium	NY	1081660	2897289	38.4828	-109.236	-1.29877e+06	5.53341e+06	Assigned new point	3
NG	Consortium of Intermountain Herbarium	NY	783837	2848871	38.544	-109.205	-1.29444e+06	5.53977e+06	Assigned new point	3
NG	Consortium of Rocky Mountain Herbarium	RM	RM-80360		38.9524	-107.274	-1.11166e+06	5.54994e+06	Assigned new point	2
NG	Consortium of Rocky Mountain Herbarium	RM	RM-86369		38.9906	-106.106	-1.00627e+06	5.53488e+06	Assigned new point	2
NG	Consortium of Rocky Mountain Herbarium	RM	RM-86202		39.1764	-106.053	-997789	5.55539e+06	Assigned new point	2
NG	Consortium of Rocky Mountain Herbarium	RM	RM-77243		39.3934	-106.082	-995950	5.58073e+06	Assigned new point	2
NG	Consortium of Rocky Mountain Herbarium	RM	RM-65398		40.5755	-105.923	-958378	5.7134e+06	Assigned new point	2
NG	Consortium of Rocky Mountain Herbarium	RM	RM-65556		43.9416	-110.727	-1.27819e+06	6.17552e+06	Assigned new point	2
NG	Consortium of Pacific Northwest Herbarium	WS-VP	WS-VP-86349		44.6669	-113.705	-1.48997e+06	6.31965e+06	Assigned new point	3
NG	Consortium of Pacific Northwest Herbarium	RM-VP	RM-VP-139194		44.8982	-111.342	-1.29955e+06	6.29302e+06	Assigned new point	3
NG	Consortium of Pacific Northwest Herbarium	WTU-VP	WTU-VP-90485		45.0179	-109.868	-1.18143e+06	6.27739e+06	Assigned new point	3
NG	Consortium of Pacific Northwest Herbarium	RM-VP	RM-VP-715252		45.0478	-109.451	-1.1481e+06	6.27305e+06	Assigned new point	3
NG	Consortium of Pacific Northwest Herbarium	RM-VP	RM-VP-746577		45.0515	-109.944	-1.18651e+06	6.28251e+06	Assigned new point	2
NG	Consortium of Pacific Northwest Herbarium	RM-VP	RM-VP-834423		45.1133	-109.579	-1.15644e+06	6.28259e+06	Assigned new point	2
NG	Consortium of Pacific Northwest Herbarium	WS-VP	WS-VP-100932		45.1638	-117.301	-1.74622e+06	6.46447e+06	Assigned new point	3
NG	Consortium of Pacific Northwest Herbarium	WTU-VP	WTU-VP-90483		45.1682	-117.367	-1.75101e+06	6.46675e+06	Assigned new point	3
NG	Consortium of Pacific Northwest Herbarium	RM-VP	RM-VP-744237		45.2484	-110.229	-1.20341e+06	6.30949e+06	Assigned new point	3
NG	Consortium of Pacific Northwest Herbarium	OSC-VP	OSC-VP-29112		45.2501	-117.429	-1.75244e+06	6.47714e+06	Assigned new point	2
NG	Consortium of Pacific Northwest Herbarium	SRP-VP	SRP-VP-53876		45.3687	-116.495	-1.6779e+06	6.46456e+06	Assigned new point	2
NG	Consortium of Pacific Northwest Herbarium	RM-VP	RM-VP-745922		45.418	-110.069	-1.18652e+06	6.32509e+06	Assigned new point	3
NG	Consortium of Pacific Northwest Herbarium	RM-VP	RM-VP-745476		45.4274	-110.299	-1.20399e+06	6.33043e+06	Assigned new point	3
NG	Consortium of Pacific Northwest Herbarium	RM-VP	RM-VP-157177		45.4446	-111.004	-1.25782e+06	6.34596e+06	Assigned new point	2
NG	Consortium of Pacific Northwest Herbarium	RM-VP	RM-VP-815165		45.4717	-111.914	-1.32693e+06	6.36741e+06	Assigned new point	2
NG	Consortium of Pacific Northwest Herbarium	RM-VP	RM-VP-149527		45.6034	-109.84	-1.16398e+06	6.3412e+06	Assigned new point	3
NG	Consortium of Pacific Northwest Herbarium	WTU-VP	WTU-VP-90436		45.6207	-115.699	-1.60897e+06	6.47088e+06	Assigned new point	2
NG	Consortium of Pacific Northwest Herbarium	WS-VP	WS-VP-86472		46.0361	-110.291	-1.18707e+06	6.39692e+06	Assigned new point	2
NG	Consortium of Pacific Northwest Herbarium	RM-VP	RM-VP-128896		46.0431	-110.316	-1.18879e+06	6.39815e+06	Assigned new point	3
NG	Consortium of Pacific Northwest Herbarium	RM-VP	RM-VP-815179		46.061	-113.263	-1.41118e+06	6.46034e+06	Assigned new point	3
NG	Consortium of Pacific Northwest Herbarium	WTU-VP	WTU-VP-165858		46.7637	-121.144	-1.95938e+06	6.74375e+06	Assigned new point	2
NG	Consortium of Pacific Northwest Herbarium	WTU-VP	WTU-VP-5827		46.9528	-121.601	-1.98305e+06	6.77733e+06	Assigned new point	2
NG	Consortium of Pacific Northwest Herbarium	WTU-VP	WTU-VP-90421		46.9785	-120.972	-1.93765e+06	6.76057e+06	Assigned new point	3
NG	Consortium of Pacific Northwest Herbarium	WTU-VP	WTU-VP-90430		47.0061	-113.92	-1.42934e+06	6.57665e+06	Assigned new point	3
NG	Consortium of Pacific Northwest Herbarium	RM-VP	RM-VP-753222		47.3738	-112.782	-1.3343e+06	6.5914e+06	Assigned new point	3
NG	Consortium of Pacific Northwest Herbarium	RM-VP	RM-VP-740852		47.4137	-112.698	-1.32694e+06	6.59393e+06	Assigned new point	2
NG	Consortium of Pacific Northwest Herbarium	RM-VP	RM-VP-740775		47.6205	-112.707	-1.32125e+06	6.61636e+06	Assigned new point	2
NG	Consortium of Pacific Northwest Herbarium	WS-VP	WS-VP-82778		47.7681	-123.127	-2.05047e+06	6.90866e+06	Assigned new point	2
NG	Consortium of Pacific Northwest Herbarium	WTU-VP	WTU-VP-90468		47.7828	-123.349	-2.06483e+06	6.91731e+06	Assigned new point	3
NG	Consortium of Pacific Northwest Herbarium	RM-VP	RM-VP-739742		47.8171	-112.797	-1.3217e+06	6.63935e+06	Assigned new point	3
NG	Consortium of Pacific Northwest Herbarium	WTU-VP	WTU-VP-90812		47.8311	-123.69	-2.08561e+06	6.9333e+06	Assigned new point	3
NG	Consortium of Pacific Northwest Herbarium	WWB-VP	WWB-VP-10286		47.9154	-123.772	-2.08703e+06	6.94444e+06	Assigned new point	2
NG	Consortium of Pacific Northwest Herbarium	RM-VP	RM-VP-751911		48.1133	-112.801	-1.31288e+06	6.67122e+06	Assigned new point	2
NG	Consortium of Pacific Northwest Herbarium	RM-VP	RM-VP-751993		48.1381	-112.812	-1.31293e+06	6.67412e+06	Assigned new point	3
NG	Consortium of Pacific Northwest Herbarium	WS-VP	WS-VP-100933		48.5228	-121.599	-1.91161e+06	6.93758e+06	Assigned new point	3
NG	Consortium of Pacific Northwest Herbarium	WTU-VP	WTU-VP-26776		48.6232	-118.488	-1.695e+06	6.85971e+06	Assigned new point	2
NG	Consortium of Pacific Northwest Herbarium	WTU-VP	WTU-VP-13889		48.6697	-119.931	-1.79192e+06	6.90407e+06	Assigned new point	2
NG	Consortium of Pacific Northwest Herbarium	WTU-VP	WTU-VP-90816		48.7143	-121.997	-1.92972e+06	6.96907e+06	Assigned new point	2
NG	Consortium of Pacific Northwest Herbarium	WTU-VP	WTU-VP-31089		48.7163	-121.076	-1.86759e+06	6.94178e+06	Assigned new point	3
NG	Consortium of Pacific Northwest Herbarium	WS-VP	WS-VP-93909		48.8066	-117.28	-1.60452e+06	6.84748e+06	Assigned new point	3
NG	Consortium of Pacific Northwest Herbarium	WWB-VP	WWB-VP-10283		48.8591	-121.843	-1.91281e+06	6.97912e+06	Assigned new point	2
NG	Consortium of Pacific Northwest Herbarium	WWB-VP	WWB-VP-10289		48.9497	-121.638	-1.89495e+06	6.98218e+06	Assigned new point	2
NG	Consortium of Pacific Northwest Herbarium	WTU-VP	WTU-VP-178775		48.9535	-120.26	-1.8021e+06	6.94251e+06	Assigned new point	2
NG	Consortium of Pacific Northwest Herbarium	WTU-VP	WTU-VP-178871		48.9738	-120.196	-1.79693e+06	6.9428e+06	Assigned new point	2
NG	Consortium of Pacific Northwest Herbarium	WWB-VP	WWB-VP-10284		48.975	-121.708	-1.89847e+06	6.98683e+06	Assigned new point	2
NG	Consortium of Pacific Northwest Herbarium	UBC-VP	UBC-VP-103707		49.012	-120.847	-1.83912e+06	6.96531e+06	Assigned new point	2
NG	Consortium of Pacific Northwest Herbarium	LEA-VP	LEA-VP-4927		49.0333	-113.95	-1.3651e+06	6.79365e+06	Assigned new point	3
NG	Consortium of Pacific Northwest Herbarium	UBC-VP	UBC-VP-100581		49.0433	-114.058	-1.37229e+06	6.79702e+06	Assigned new point	2
NG	Consortium of Pacific Northwest Herbarium	UBC-VP	UBC-VP-100595		49.0769	-113.929	-1.36219e+06	6.79783e+06	Assigned new point	2
NG	Consortium of Pacific Northwest Herbarium	UBC-VP	UBC-VP-100612		49.1333	-114.15	-1.37577e+06	6.80858e+06	Assigned new point	2
NG	Consortium of Pacific Northwest Herbarium	WS-VP	WS-VP-90143		49.1667	-119.25	-1.72485e+06	6.93645e+06	Assigned new point	2
NG	Consortium of Pacific Northwest Herbarium	UBC-VP	UBC-VP-45591		49.2236	-124.595	-2.07704e+06	7.10205e+06	Assigned new point	3
NG	Consortium of Pacific Northwest Herbarium	UBC-VP	UBC-VP-107215		49.3984	-119.879	-1.75752e+06	6.97752e+06	Assigned new point	2
NG	Consortium of Pacific Northwest Herbarium	V-VP	V-VP-39651		49.4506	-125.552	-2.12743e+06	7.15613e+06	Assigned new point	3
NG	Consortium of Pacific Northwest Herbarium	UBC-VP	UBC-VP-87205		49.4531	-120.386	-1.78905e+06	6.99725e+06	Assigned new point	2
NG	Consortium of Pacific Northwest Herbarium	UBC-VP	UBC-VP-76860		49.4639	-125.57	-2.12791e+06	7.15805e+06	Assigned new point	2
NG	Consortium of Pacific Northwest Herbarium	UBC-VP	UBC-VP-78600		49.6667	-125.367	-2.10451e+06	7.17125e+06	Assigned new point	2
NG	Consortium of Pacific Northwest Herbarium	V-VP	V-VP-39590		49.7032	-120.921	-1.81364e+06	7.03792e+06	Assigned new point	2
NG	Consortium of Pacific Northwest Herbarium	UBC-VP	UBC-VP-118851		49.8833	-122.967	-1.93932e+06	7.1165e+06	Assigned new point	3
NG	Consortium of Pacific Northwest Herbarium	UBC-VP	UBC-VP-118688		49.9397	-122.943	-1.93514e+06	7.12144e+06	Assigned new point	2
NG	Consortium of Pacific Northwest Herbarium	UBC-VP	UBC-VP-119488		49.9717	-117.302	-1.56157e+06	6.96955e+06	Assigned new point	2
NG	Consortium of Pacific Northwest Herbarium	UBC-VP	UBC-VP-99493		49.9747	-123.045	-1.9401e+06	7.12806e+06	Assigned new point	2
NG	Consortium of Pacific Northwest Herbarium	UBC-VP	UBC-VP-42602		49.9833	-123.033	-1.93891e+06	7.12856e+06	Assigned new point	2
NG	Royal BC Museum	V	V65109		50.2	-119.15	-1.67559e+06	7.04021e+06	Assigned new point	2
NG	Consortium of Pacific Northwest Herbarium	UBC-VP	UBC-VP-120089		50.2833	-121.75	-1.84202e+06	7.12061e+06	Assigned new point	2
NG	Consortium of Pacific Northwest Herbarium	UBC-VP	UBC-VP-103523		50.5216	-122.924	-1.90649e+06	7.17916e+06	Assigned new point	2
NG	Consortium of Pacific Northwest Herbarium	UBC-VP	UBC-VP-99506		50.5333	-122.917	-1.9055e+06	7.18013e+06	Assigned new point	3
NG	Consortium of Pacific Northwest Herbarium	UBC-VP	UBC-VP-95909		50.8535	-121.711	-1.81379e+06	7.17707e+06	Assigned new point	3
NG	Royal BC Museum	V	V077211		51.1	-121.667	-1.79987e+06	7.20067e+06	Assigned new point	3
NG	Consortium of Pacific Northwest Herbarium	UBC-VP	UBC-VP-99490		51.286	-117.334	-1.51373e+06	7.1068e+06	Assigned new point	2
NG	Consortium of Pacific Northwest Herbarium	WS-VP	WS-VP-101277		51.3204	-116.181	-1.43738e+06	7.08364e+06	Assigned new point	2
NG	Royal BC Museum	V	V76225		51.6544	-115.646	-1.39058e+06	7.10659e+06	Assigned new point	2
NG	Consortium of Pacific Northwest Herbarium	UBC-VP	UBC-VP-41822		52.6929	-120.747	-1.67222e+06	7.33632e+06	Assigned new point	3
NG	Consortium of Pacific Northwest Herbarium	UBC-VP	UBC-VP-67810		52.7561	-125.343	-1.94643e+06	7.47341e+06	Assigned new point	3
NG	Consortium of Pacific Northwest Herbarium	UBC-VP	UBC-VP-67901		52.8063	-125.265	-1.93928e+06	7.47591e+06	Assigned new point	3
NG	Royal BC Museum	V	V058493		55.4333	-123.067	-1.68527e+06	7.67115e+06	Assigned new point	2
NG	Consortium of Intermountain Herbarium	UNM	124850	4120477	33.3286	-108.651	-1.37692e+06	4.92248e+06	Assigned new point	3
NG	Consortium of Intermountain Herbarium			153553	33.3778	-105.809	-1.09239e+06	4.87315e+06	Assigned new point	2
NG	Consortium of Intermountain Herbarium	NMCR	24875	99901	33.6057	-109.005	-1.40476e+06	4.96295e+06	Assigned new point	2
NG	Consortium of Intermountain Herbarium			153562	33.8806	-107.486	-1.24801e+06	4.96375e+06	Assigned new point	3
NG	University of Washington Herbarium	WTU-VP	WTU-VP-235214		35.2383	-107.609	-1.22796e+06	5.12594e+06	Original, georeferenced	2
NG	Consortium of Intermountain Herbarium			4094718	35.2387	-107.608	-1.22791e+06	5.12598e+06	Assigned new point	3
NG	Consortium of Intermountain Herbarium	RM	RM-344342	1392412	35.6942	-105.61	-1.02629e+06	5.14403e+06	Assigned new point	3
NG	Consortium of Rocky Mountain Herbarium	RM	RM-33043		35.744	-105.422	-1.00728e+06	5.14687e+06	Assigned new point	1
NG	Consortium of Intermountain Herbarium	UNM	28173	4094821	35.7588	-105.843	-1.04731e+06	5.1554e+06	Assigned new point	2
NG	Consortium of Rocky Mountain Herbarium	RM	RM-33079		35.816	-105.853	-1.04706e+06	5.16228e+06	Assigned new point	3
NG	Consortium of Intermountain Herbarium			153554	35.8177	-105.74	-1.03626e+06	5.16063e+06	Assigned new point	2
NG	Consortium of Rocky Mountain Herbarium	RM	RM-33066		35.838	-105.755	-1.03728e+06	5.16326e+06	Assigned new point	3
NG	Consortium of Intermountain Herbarium	NPS	BAND1941	4571331	35.8478	-106.426	-1.1011e+06	5.17569e+06	Assigned new point	2
NG	Consortium of Intermountain Herbarium	NMC	72923	153560	35.8717	-106.561	-1.11342e+06	5.18083e+06	Assigned new point	2
NG	Consortium of Rocky Mountain Herbarium	RM	RM-33083		35.9	-105.708	-1.03155e+06	5.16976e+06	Assigned new point	1
NG	Consortium of Rocky Mountain Herbarium	RM	RM-32903		35.9093	-105.651	-1.02598e+06	5.16994e+06	Assigned new point	1
NG	Consortium of Intermountain Herbarium	RM	RM-342545	1390417	35.931	-106.343	-1.09146e+06	5.18399e+06	Assigned new point	3
NG	Consortium of Intermountain Herbarium	NMC	84362	5507732	36.0009	-105.637	-1.02277e+06	5.18045e+06	Assigned new point	3
NG	Consortium of Intermountain Herbarium	UNM	129557	4143842	36.0009	-105.637	-1.02277e+06	5.18045e+06	Assigned new point	2
NG	Consortium of Rocky Mountain Herbarium	RM	RM-22032		36.0423	-105.546	-1.01334e+06	5.18385e+06	Assigned new point	2
NG	Consortium of Intermountain Herbarium	DES	DES00021993	3095482	36.3425	-105.403	-993926	5.21676e+06	Assigned new point	3
NG	Consortium of Rocky Mountain Herbarium	RM	RM-22320		36.5075	-105.531	-1.00282e+06	5.23806e+06	Assigned new point	2
NG	Consortium of Intermountain Herbarium	UNM	129145	4144258	36.5225	-105.45	-994819	5.23853e+06	Assigned new point	3
NG	Consortium of Rocky Mountain Herbarium	RM	RM-22401		36.6179	-105.499	-997576	5.25045e+06	Assigned new point	3
NG	Consortium of Intermountain Herbarium			4020350	36.6361	-105.45	-992600	5.25181e+06	Assigned new point	3
NG	Consortium of Intermountain Herbarium	UNM	20694	4094820	36.6693	-105.37	-984478	5.25444e+06	Assigned new point	2
NG	Consortium of Rocky Mountain Herbarium	RM	RM-119814		36.8645	-105.176	-962547	5.27427e+06	Assigned new point	3
NG	Consortium of Rocky Mountain Herbarium	RM	RM-120277		36.8909	-105.214	-965561	5.27791e+06	Assigned new point	3
NG	Consortium of Rocky Mountain Herbarium	RM	RM-119859		36.9033	-105.33	-976253	5.28114e+06	Assigned new point	3
NG	Consortium of Intermountain Herbarium	SJNM	11715	1976941	37.2486	-106.651	-1.09236e+06	5.34279e+06	Assigned new point	3
NG	Consortium of Intermountain Herbarium	RM	RM-85253	1765720	37.3456	-105.002	-937279	5.32774e+06	Assigned new point	3
NG	Consortium of Intermountain Herbarium	SJNM	12332	1977558	37.4269	-108.105	-1.22254e+06	5.38988e+06	Assigned new point	3
NG	Consortium of Intermountain Herbarium			2000876	37.4333	-108.067	-1.2189e+06	5.38988e+06	Assigned new point	3
NG	Consortium of Intermountain Herbarium	SJNM	9224	1974450	37.4553	-108.145	-1.22548e+06	5.3939e+06	Assigned new point	3
NG	Consortium of Intermountain Herbarium	SJNM	14820	1980045	37.4686	-106.807	-1.10199e+06	5.37097e+06	Assigned new point	3
NG	Consortium of Intermountain Herbarium			3111536	37.4921	-106.933	-1.1131e+06	5.37588e+06	Assigned new point	3
NG	Consortium of Intermountain Herbarium	ASC	75045	2083360	37.5179	-106.956	-1.11467e+06	5.37927e+06	Assigned new point	3
NG	Consortium of Intermountain Herbarium	SJNM	63006	3389072	37.549	-107.611	-1.17422e+06	5.39464e+06	Assigned new point	2
NG	Consortium of Intermountain Herbarium	UNM	48795	4094810	37.5861	-105.477	-976810	5.36286e+06	Assigned new point	3
NG	Consortium of Rocky Mountain Herbarium	RM	RM-13404		37.7259	-105.203	-948842	5.37493e+06	Assigned new point	2
NG	Consortium of Rocky Mountain Herbarium	RM	RM-24886		37.7424	-108.059	-1.21076e+06	5.42534e+06	Assigned new point	1
NG	Consortium of Intermountain Herbarium	RM	RM-168160	1202987	37.7833	-107.518	-1.16025e+06	5.41995e+06	Assigned new point	1
NG	Consortium of Rocky Mountain Herbarium	RM	RM-83767		37.898	-107.742	-1.17812e+06	5.4373e+06	Assigned new point	3
NG	Consortium of Rocky Mountain Herbarium	RM	RM-13161		37.9099	-105.037	-930099	5.39383e+06	Assigned new point	2
NG	Consortium of Intermountain Herbarium	KHD	KHD00017956	3054439	37.918	-107.516	-1.15696e+06	5.43544e+06	Assigned new point	3
NG	Consortium of Rocky Mountain Herbarium	RM	RM-24109		37.9328	-107.47	-1.15248e+06	5.43632e+06	Assigned new point	1
NG	Consortium of Pacific Northwest Herbarium	WS-VP	WS-VP-89125		37.9387	-107.624	-1.16641e+06	5.43981e+06	Original, georeferenced	1
NG	Consortium of Rocky Mountain Herbarium	RM	RM-13028		37.9622	-105.53	-974384	5.40727e+06	Assigned new point	3
NG	Consortium of Pacific Northwest Herbarium	UBC-VP	UBC-VP-76585		37.9885	-107.649	-1.16755e+06	5.446e+06	Assigned new point	2
NG	Consortium of Rocky Mountain Herbarium	RM	RM-24008		38.0373	-107.165	-1.12234e+06	5.44291e+06	Assigned new point	3
NG	Consortium of Rocky Mountain Herbarium	RM	RM-24106		38.1202	-107.459	-1.14722e+06	5.4577e+06	Assigned new point	1
NG	Consortium of Intermountain Herbarium	CS	91485	529909	38.165	-107.459	-1.1462e+06	5.46285e+06	Assigned new point	1
NG	Consortium of Rocky Mountain Herbarium	RM	RM-24083		38.1651	-107.411	-1.14184e+06	5.462e+06	Assigned new point	1
NG	Consortium of Rocky Mountain Herbarium	RM	RM-24016		38.2438	-106.882	-1.09196e+06	5.46176e+06	Assigned new point	1
NG	Consortium of Pacific Northwest Herbarium	WS-VP	WS-VP-154637		38.4354	-109.232	-1.29965e+06	5.52792e+06	Original, georeferenced	2
NG	Consortium of Intermountain Herbarium			3409164	38.4394	-109.26	-1.3021e+06	5.52896e+06	Assigned new point	2
NG	Consortium of Intermountain Herbarium	NY	783836	2848427	38.441	-109.226	-1.299e+06	5.52845e+06	Assigned new point	3
NG	University of Washington Herbarium	WTU-VP	WTU-VP-168770		38.4634	-109.235	-1.29922e+06	5.53119e+06	Original, georeferenced	3
NG	University of Washington Herbarium	WTU-VP	WTU-VP-168771		38.5039	-109.209	-1.29587e+06	5.53529e+06	Original, georeferenced	1
NG	Consortium of Intermountain Herbarium	RM	RM-209804	1248937	38.5153	-106.269	-1.03068e+06	5.48281e+06	Assigned new point	3
NG	Consortium of Intermountain Herbarium			3904499	38.5282	-109.222	-1.2964e+06	5.53832e+06	Assigned new point	3
NG	Consortium of Rocky Mountain Herbarium	RM	RM-21109		38.6068	-106.488	-1.04858e+06	5.49693e+06	Assigned new point	3
NG	Consortium of Intermountain Herbarium	CS	78391	518867	38.7742	-104.988	-909826	5.49313e+06	Assigned new point	3
NG	Consortium of Intermountain Herbarium	KHD	KHD00022028	3057928	38.8161	-105.008	-910809	5.49823e+06	Assigned new point	3
NG	Consortium of Intermountain Herbarium	KHD	KHD00026882	3057783	38.8219	-105.011	-910959	5.49895e+06	Assigned new point	3
NG	Consortium of Intermountain Herbarium	KHD	KHD00026819	3057713	38.8248	-104.986	-908664	5.49893e+06	Assigned new point	3
NG	Consortium of Pacific Northwest Herbarium	WS-VP	WS-VP-83885		38.8406	-105.044	-913628	5.50158e+06	Original, georeferenced	2
NG	Consortium of Intermountain Herbarium	CS	28320	512073	38.877	-104.994	-908458	5.50506e+06	Assigned new point	3
NG	Consortium of Rocky Mountain Herbarium	RM	RM-21080		38.9007	-106.68	-1.05962e+06	5.53388e+06	Assigned new point	1
NG	Consortium of Intermountain Herbarium	RMBL	RMBL0009850	3126821	38.9584	-106.983	-1.08549e+06	5.5456e+06	Assigned new point	2
NG	Consortium of Pacific Northwest Herbarium	IDS-VP	IDS-VP-6244		38.9584	-106.983	-1.08549e+06	5.5456e+06	Assigned new point	3
NG	Consortium of Intermountain Herbarium	RMBL	RMBL0009837	3126808	38.9598	-106.958	-1.08329e+06	5.54535e+06	Assigned new point	3
NG	Consortium of Rocky Mountain Herbarium	RM	RM-20718		38.992	-107.045	-1.09037e+06	5.55053e+06	Assigned new point	3
NG	Consortium of Intermountain Herbarium	KHD	KHD00037608	3060097	39.0216	-106.097	-1.00486e+06	5.53831e+06	Assigned new point	3
NG	Consortium of Rocky Mountain Herbarium	RM	RM-144067		39.0452	-107.073	-1.09167e+06	5.5571e+06	Assigned new point	1
NG	Consortium of Intermountain Herbarium	KHD	KHD00019525	3055015	39.2695	-105.102	-910970	5.55183e+06	Assigned new point	3
NG	Consortium of Rocky Mountain Herbarium	RM	RM-127432		39.4594	-105.987	-986190	5.58683e+06	Assigned new point	3
NG	Consortium of Rocky Mountain Herbarium	RM	RM-127646		39.4903	-106.454	-1.02706e+06	5.59776e+06	Assigned new point	3
NG	Consortium of Rocky Mountain Herbarium	RM	RM-102453		39.5861	-107.364	-1.10547e+06	5.62396e+06	Assigned new point	3
NG	Consortium of Intermountain Herbarium	RM	RM-170718	1205820	39.6474	-105.799	-965811	5.60549e+06	Assigned new point	3
NG	Consortium of Intermountain Herbarium	RM	RM-180133	1216241	39.741	-105.853	-968747	5.61703e+06	Assigned new point	3
NG	Consortium of Rocky Mountain Herbarium	RM	RM-102455		39.7977	-107.184	-1.08493e+06	5.645e+06	Assigned new point	3
NG	Consortium of Intermountain Herbarium	RM	RM-172973	1208317	39.8011	-105.749	-958370	5.62234e+06	Assigned new point	3
NG	Consortium of Intermountain Herbarium	RM	RM-171796	1207014	39.8665	-105.596	-943623	5.62754e+06	Assigned new point	2
NG	Consortium of Rocky Mountain Herbarium	RM	RM-102342		39.9272	-107.124	-1.07681e+06	5.65875e+06	Assigned new point	3
NG	Consortium of Rocky Mountain Herbarium	RM	RM-102480		39.9351	-107.249	-1.08759e+06	5.66177e+06	Assigned new point	3
NG	Consortium of Intermountain Herbarium	RM	RM-179602	1215650	39.9529	-105.927	-971090	5.64241e+06	Assigned new point	3
NG	Consortium of Rocky Mountain Herbarium	RM	RM-80120		39.964	-107.257	-1.08763e+06	5.66519e+06	Assigned new point	3
NG	Consortium of Intermountain Herbarium	CS	92058	530963	39.9721	-105.938	-971641	5.64476e+06	Assigned new point	2
NG	Consortium of Rocky Mountain Herbarium	RM	RM-102475		39.9983	-107.098	-1.07291e+06	5.6664e+06	Assigned new point	3
NG	Consortium of Intermountain Herbarium	RM	RM-171123	1206268	40.0186	-105.694	-949244	5.64639e+06	Assigned new point	2
NG	Consortium of Rocky Mountain Herbarium	RM	RM-102314		40.0244	-107.165	-1.07822e+06	5.6705e+06	Assigned new point	2
NG	Consortium of Intermountain Herbarium	CS	85209	524616	40.075	-105.454	-927114	5.64931e+06	Assigned new point	3
NG	Consortium of Rocky Mountain Herbarium	RM	RM-80490		40.0816	-105.541	-934635	5.65134e+06	Assigned new point	3
NG	Consortium of Intermountain Herbarium	RM	RM-172212	1207475	40.0894	-105.656	-944595	5.65393e+06	Assigned new point	2
NG	Consortium of Intermountain Herbarium	RM	RM-172275	1207544	40.1011	-105.68	-946458	5.65562e+06	Assigned new point	3
NG	Consortium of Intermountain Herbarium	RM	RM-174783	1210319	40.3568	-106.064	-975057	5.69062e+06	Assigned new point	2
NG	Consortium of Intermountain Herbarium	CS	38533	512076	40.403	-105.87	-957202	5.69294e+06	Assigned new point	3
NG	Consortium of Rocky Mountain Herbarium	RM	RM-29595		40.4322	-105.424	-917729	5.6897e+06	Assigned new point	1
NG	Consortium of Rocky Mountain Herbarium	RM	RM-29674		40.6046	-105.925	-957959	5.71674e+06	Assigned new point	1
NG	Consortium of Rocky Mountain Herbarium	RM	RM-29661		40.6188	-105.668	-935355	5.71453e+06	Assigned new point	1
NG	Consortium of Intermountain Herbarium	RM	RM-331203	1381212	40.6196	-105.521	-922595	5.71248e+06	Assigned new point	3
NG	Consortium of Rocky Mountain Herbarium	RM	RM-29568		40.8176	-105.528	-919434	5.73515e+06	Assigned new point	1
NG	Consortium of Rocky Mountain Herbarium	RM	RM-29564		40.8707	-105.551	-920447	5.74154e+06	Assigned new point	1
NG	University of Washington Herbarium	WTU-VP	WTU-VP-330295		43.7347	-110.781	-1.28829e+06	6.15382e+06	Original, georeferenced	1
NG	Consortium of Intermountain Herbarium	RM	RM-426470	4699551	43.7377	-110.787	-1.28869e+06	6.15426e+06	Assigned new point	2
NG	Consortium of Intermountain Herbarium	RM	RM-425127	4698224	43.7381	-110.775	-1.28771e+06	6.15406e+06	Assigned new point	3
NG	Consortium of Intermountain Herbarium			3409183	43.838	-110.768	-1.28438e+06	6.16494e+06	Assigned new point	3
NG	Consortium of Pacific Northwest Herbarium	CIC-VP	CIC-VP-19930		44.3647	-112.815	-1.43041e+06	6.26635e+06	Assigned new point	2
NG	Consortium of Pacific Northwest Herbarium	ID-VP	ID-VP-54100		44.3778	-113.486	-1.48238e+06	6.28315e+06	Assigned new point	3
NG	Consortium of Intermountain Herbarium	RM	RM-135533	1167020	44.4183	-109.564	-1.17308e+06	6.20569e+06	Assigned new point	3
NG	Consortium of Pacific Northwest Herbarium	CIC-VP	CIC-VP-17956		44.4647	-114.747	-1.57735e+06	6.3229e+06	Assigned new point	3
NG	Consortium of Intermountain Herbarium	RM	RM-106661	1135040	44.5295	-109.861	-1.19365e+06	6.22348e+06	Assigned new point	3
NG	Consortium of Pacific Northwest Herbarium	RM-VP	RM-VP-815166		44.5569	-111.487	-1.32068e+06	6.25864e+06	Assigned new point	2
NG	Consortium of Pacific Northwest Herbarium	CIC-VP	CIC-VP-19785		44.5647	-111.505	-1.32188e+06	6.25987e+06	Assigned new point	3
NG	Consortium of Rocky Mountain Herbarium	RM	RM-104402		44.6589	-109.451	-1.15801e+06	6.23018e+06	Assigned new point	3
NG	Consortium of Pacific Northwest Herbarium	WTU-VP	WTU-VP-90515		44.6669	-113.705	-1.48997e+06	6.31965e+06	Original, georeferenced	2
NG	Consortium of Intermountain Herbarium			1159866	44.7972	-110.434	-1.23151e+06	6.26387e+06	Assigned new point	3
NG	Consortium of Rocky Mountain Herbarium	RM	RM-115648		44.8052	-109.35	-1.1464e+06	6.2445e+06	Assigned new point	2
NG	Consortium of Pacific Northwest Herbarium	WS-VP	WS-VP-89393		44.9404	-109.937	-1.18886e+06	6.27016e+06	Original, georeferenced	2
NG	University of Washington Herbarium	WTU-VP	WTU-VP-177391		44.9428	-109.775	-1.17612e+06	6.26741e+06	Original, georeferenced	1
NG	Consortium of Pacific Northwest Herbarium	OSC-VP	OSC-VP-123131		44.9606	-118.23	-1.82397e+06	6.46902e+06	Assigned new point	3
NG	OSU Herbarium Database Database	OSC	OSC24992		44.9606	-118.23	-1.82397e+06	6.46902e+06	Assigned new point	3
NG	Consortium of Rocky Mountain Herbarium	RM	RM-152874		44.9883	-109.486	-1.15234e+06	6.26712e+06	Assigned new point	3
NG	Consortium of Intermountain Herbarium			1160386	45.0048	-110.837	-1.25727e+06	6.29454e+06	Assigned new point	3
NG	Consortium of Pacific Northwest Herbarium	RM-VP	RM-VP-745635		45.0143	-109.721	-1.17006e+06	6.27428e+06	Assigned new point	3
NG	Consortium of Pacific Northwest Herbarium	ID-VP	ID-VP-54123		45.0337	-115.361	-1.60441e+06	6.39947e+06	Assigned new point	3
NG	Consortium of Pacific Northwest Herbarium	RM-VP	RM-VP-815075		45.0588	-109.478	-1.14991e+06	6.27474e+06	Assigned new point	2
NG	Consortium of Pacific Northwest Herbarium	ID-VP	ID-VP-54139		45.1001	-115.881	-1.64155e+06	6.41987e+06	Assigned new point	2
NG	Consortium of Rocky Mountain Herbarium	RM	RM-115729		45.1133	-109.579	-1.15644e+06	6.28259e+06	Assigned new point	3
NG	Consortium of Pacific Northwest Herbarium	SRP-VP	SRP-VP-53877		45.1437	-114.585	-1.5415e+06	6.39212e+06	Assigned new point	3
NG	Consortium of Pacific Northwest Herbarium	CIC-VP	CIC-VP-18475		45.1447	-116.075	-1.65458e+06	6.42967e+06	Assigned new point	3
NG	Consortium of Pacific Northwest Herbarium	RM-VP	RM-VP-714042		45.1567	-109.369	-1.13897e+06	6.28357e+06	Assigned new point	3
NG	Consortium of Pacific Northwest Herbarium	RM-VP	RM-VP-151174		45.1581	-111.231	-1.28349e+06	6.31919e+06	Assigned new point	3
NG	Consortium of Pacific Northwest Herbarium	RM-VP	RM-VP-153940		45.1618	-110.643	-1.23783e+06	6.30794e+06	Assigned new point	3
NG	Consortium of Intermountain Herbarium	UTC	UTC00127503	3409153	45.163	-109.518	-1.15043e+06	6.28695e+06	Assigned new point	2
NG	Consortium of Pacific Northwest Herbarium	WS-VP	WS-VP-69469		45.1631	-117.301	-1.74628e+06	6.46441e+06	Original, georeferenced	2
NG	Consortium of Pacific Northwest Herbarium	WS-VP	WS-VP-83650		45.164	-117.301	-1.74624e+06	6.4645e+06	original, georeferenced	3
NG	OSU Herbarium Database Database	ORE	ORE42624		45.1687	-117.302	-1.74616e+06	6.46503e+06	Assigned new point	2
NG	Consortium of Pacific Northwest Herbarium	OSC-VP	OSC-VP-182358		45.1687	-117.302	-1.74616e+06	6.46503e+06	Assigned new point	3
NG	OSU Herbarium Database Database	WILLU	WILLU22122		45.1687	-117.302	-1.74616e+06	6.46503e+06	Original, georeferenced	1
NG	Consortium of Pacific Northwest Herbarium	WCW-VP	WCW-VP-4282		45.1886	-117.221	-1.73929e+06	6.46492e+06	Original, georeferenced	2
NG	Consortium of Pacific Northwest Herbarium	ID-VP	ID-VP-54108		45.1895	-113.599	-1.4647e+06	6.37376e+06	Assigned new point	2
NG	Consortium of Pacific Northwest Herbarium	WTU-VP	WTU-VP-90445		45.192	-117.292	-1.74447e+06	6.46722e+06	Original, georeferenced	2
NG	Consortium of Pacific Northwest Herbarium	WS-VP	WS-VP-87880		45.2	-117.317	-1.74601e+06	6.46874e+06	Original, georeferenced	2
NG	Consortium of Pacific Northwest Herbarium	OSC-VP	OSC-VP-181272		45.2255	-117.275	-1.74189e+06	6.47031e+06	Assigned new point	3
NG	OSU Herbarium Database Database	ORE	ORE2912		45.2312	-117.258	-1.74041e+06	6.47045e+06	Assigned new point	3
NG	OSU Herbarium Database Database	OSC	OSC139757		45.2312	-117.258	-1.74041e+06	6.47045e+06	Assigned new point	3
NG	Consortium of Rocky Mountain Herbarium	RM	RM-115696		45.2323	-109.492	-1.1466e+06	6.2941e+06	Assigned new point	3
NG	Consortium of Pacific Northwest Herbarium	ID-VP	ID-VP-54063		45.2372	-117.177	-1.73411e+06	6.46888e+06	Assigned new point	3
NG	Consortium of Pacific Northwest Herbarium	RM-VP	RM-VP-153692		45.2614	-111.173	-1.27606e+06	6.32931e+06	Assigned new point	3
NG	Consortium of Pacific Northwest Herbarium	WTU-VP	WTU-VP-90834		45.2642	-113.712	-1.47091e+06	6.38445e+06	Original, georeferenced	2
NG	Consortium of Pacific Northwest Herbarium	OSC-VP	OSC-VP-119591		45.2661	-117.209	-1.73539e+06	6.47282e+06	Assigned new point	2
NG	OSU Herbarium Database Database	OSC	OSC22451		45.2661	-117.209	-1.73539e+06	6.47282e+06	Assigned new point	3
NG	Consortium of Pacific Northwest Herbarium	OSC-VP	OSC-VP-76425		45.2874	-117.368	-1.74647e+06	6.47943e+06	Assigned new point	2
NG	OSU Herbarium Database Database	ORE	ORE42625		45.2888	-117.369	-1.74645e+06	6.47959e+06	Assigned new point	3
NG	Consortium of Pacific Northwest Herbarium	RM-VP	RM-VP-815070		45.3273	-113.726	-1.4699e+06	6.39159e+06	Assigned new point	3
NG	Consortium of Pacific Northwest Herbarium	WTU-VP	WTU-VP-90440		45.3273	-113.726	-1.4699e+06	6.39159e+06	original, georeferenced	3
NG	Consortium of Pacific Northwest Herbarium	WS-VP	WS-VP-86460		45.3297	-113.727	-1.46989e+06	6.39187e+06	Original, georeferenced	1
NG	Consortium of Pacific Northwest Herbarium	RM-VP	RM-VP-745275		45.4283	-110.327	-1.20615e+06	6.33107e+06	Assigned new point	2
NG	Consortium of Pacific Northwest Herbarium	RM-VP	RM-VP-815189		45.4409	-110.937	-1.2528e+06	6.34424e+06	Assigned new point	2
NG	Consortium of Pacific Northwest Herbarium	WS-VP	WS-VP-86855		45.4667	-112.969	-1.40775e+06	6.38956e+06	Original, georeferenced	3
NG	Consortium of Pacific Northwest Herbarium	WTU-VP	WTU-VP-90423		45.4674	-112.966	-1.40749e+06	6.38956e+06	original, georeferenced	3
NG	Consortium of Pacific Northwest Herbarium	MONT-VP	MONT-VP-50925		45.4695	-110.931	-1.25154e+06	6.34725e+06	Assigned new point	3
NG	Consortium of Pacific Northwest Herbarium	UBC-VP	UBC-VP-111117		45.4838	-110.462	-1.21504e+06	6.33972e+06	Assigned new point	2
NG	Consortium of Pacific Northwest Herbarium	RM-VP	RM-VP-139676		45.5082	-110.449	-1.21338e+06	6.34214e+06	Assigned new point	3
NG	Consortium of Pacific Northwest Herbarium	RM-VP	RM-VP-815080		45.5354	-112.002	-1.33174e+06	6.37617e+06	Assigned new point	2
NG	Consortium of Pacific Northwest Herbarium	WTU-VP	WTU-VP-90432		45.5774	-113.256	-1.42605e+06	6.40793e+06	Original, georeferenced	2
NG	Consortium of Pacific Northwest Herbarium	ID-VP	ID-VP-54127		45.621	-115.7	-1.60902e+06	6.47093e+06	Assigned new point	3
NG	Consortium of Pacific Northwest Herbarium	MONTU-VP	MONTU-VP-3270		45.7316	-114.192	-1.4918e+06	6.44603e+06	Assigned new point	3
NG	Consortium of Pacific Northwest Herbarium	MONTU-VP	MONTU-VP-51286		45.8247	-114.46	-1.50886e+06	6.46237e+06	Assigned new point	3
NG	Consortium of Pacific Northwest Herbarium	WS-VP	WS-VP-86457		45.9438	-113.506	-1.43321e+06	6.45313e+06	Original, georeferenced	2
NG	Consortium of Pacific Northwest Herbarium	WTU-VP	WTU-VP-90437		45.9438	-113.506	-1.43321e+06	6.45313e+06	original, georeferenced	2
NG	Consortium of Pacific Northwest Herbarium	MONTU-VP	MONTU-VP-48439		46.0019	-114.351	-1.49471e+06	6.47883e+06	Assigned new point	3
NG	Consortium of Pacific Northwest Herbarium	WTU-VP	WTU-VP-90435		46.0319	-110.294	-1.18741e+06	6.39651e+06	Original, georeferenced	2
NG	Consortium of Pacific Northwest Herbarium	MONTU-VP	MONTU-VP-21751		46.0455	-113.282	-1.41307e+06	6.45908e+06	Assigned new point	2
NG	Consortium of Pacific Northwest Herbarium	WS-VP	WS-VP-86868		46.0744	-113.267	-1.41102e+06	6.46187e+06	Original, georeferenced	2
NG	Consortium of Pacific Northwest Herbarium	WS-VP	WS-VP-98593		46.3531	-113.059	-1.38658e+06	6.48735e+06	Original, georeferenced	2
NG	Consortium of Pacific Northwest Herbarium	WTU-VP	WTU-VP-90761		46.507	-114.246	-1.46986e+06	6.53057e+06	original, georeferenced	3
NG	Consortium of Pacific Northwest Herbarium	RM-VP	RM-VP-815186		46.5117	-114.244	-1.4696e+06	6.53103e+06	Assigned new point	2
NG	Consortium of Pacific Northwest Herbarium	RM-VP	RM-VP-815196		46.5117	-114.244	-1.4696e+06	6.53103e+06	Assigned new point	3
NG	Consortium of Pacific Northwest Herbarium	WS-VP	WS-VP-86536		46.5119	-114.244	-1.46957e+06	6.53105e+06	Original, georeferenced	1
NG	Consortium of Pacific Northwest Herbarium	MONTU-VP	MONTU-VP-61903		46.5781	-114.317	-1.4728e+06	6.53985e+06	Assigned new point	2
NG	Consortium of Pacific Northwest Herbarium	WTU-VP	WTU-VP-90428		46.6746	-114.244	-1.46414e+06	6.5485e+06	Original, georeferenced	3
NG	Consortium of Pacific Northwest Herbarium	WTU-VP	WTU-VP-89499		46.7561	-121.736	-2.00148e+06	6.7614e+06	Original, georeferenced	3
NG	Consortium of Pacific Northwest Herbarium	WTU-VP	WTU-VP-165865		46.7637	-121.144	-1.95938e+06	6.74375e+06	Original, georeferenced	3
NG	Consortium of Pacific Northwest Herbarium	HPSU-VP	HPSU-VP-13066		46.7962	-121.706	-1.99756e+06	6.76457e+06	Assigned new point	2
NG	Consortium of Pacific Northwest Herbarium	WS-VP	WS-VP-82352		46.8297	-121.863	-2.00707e+06	6.77295e+06	Original, georeferenced	1
NG	Consortium of Pacific Northwest Herbarium	WTU-VP	WTU-VP-158230		46.8679	-121.59	-1.98615e+06	6.76829e+06	Original, georeferenced	1
NG	Consortium of Pacific Northwest Herbarium	WTU-VP	WTU-VP-164235		46.9038	-121.502	-1.97831e+06	6.76922e+06	Original, georeferenced	2
NG	Consortium of Pacific Northwest Herbarium	WTU-VP	WTU-VP-92311		46.9143	-121.759	-1.99587e+06	6.77833e+06	Original, georeferenced	3
NG	Mount Rainier National Park Herbarium	MORA	MORA-5511		46.934	-121.675	-1.98911e+06	6.77773e+06	Assigned new point	3
NG	Mount Rainier National Park Herbarium	MORA	MORA-5508		46.934	-121.675	-1.98911e+06	6.77773e+06	Assigned new point	3
NG	Consortium of Pacific Northwest Herbarium	ID-VP	ID-VP-54062		46.9455	-121.79	-1.9966e+06	6.78248e+06	Assigned new point	3
NG	Consortium of Pacific Northwest Herbarium	MONTU-VP	MONTU-VP-49354		47.1294	-112.432	-1.31615e+06	6.55779e+06	Assigned new point	3
NG	Consortium of Pacific Northwest Herbarium	WTU-VP	WTU-VP-163420		47.1517	-120.948	-1.9283e+06	6.77767e+06	Original, georeferenced	1
NG	Consortium of Pacific Northwest Herbarium	MONTU-VP	MONTU-VP-47648		47.1577	-114.356	-1.45616e+06	6.60276e+06	Assigned new point	3
NG	Consortium of Pacific Northwest Herbarium	RM-VP	RM-VP-754532		47.1644	-112.468	-1.31774e+06	6.56231e+06	Assigned new point	3
NG	Consortium of Pacific Northwest Herbarium	WTU-VP	WTU-VP-94169		47.2525	-120.593	-1.89892e+06	6.77736e+06	original, georeferenced	3
NG	Consortium of Pacific Northwest Herbarium	WTU-VP	WTU-VP-90809		47.2848	-120.44	-1.8868e+06	6.77615e+06	Original, georeferenced	3
NG	Consortium of Pacific Northwest Herbarium	MONTU-VP	MONTU-VP-35128		47.3017	-113.326	-1.3763e+06	6.59524e+06	Assigned new point	3
NG	Consortium of Pacific Northwest Herbarium	MONTU-VP	MONTU-VP-7222		47.3238	-113.177	-1.36475e+06	6.59442e+06	Assigned new point	3
NG	Consortium of Pacific Northwest Herbarium	WTU-VP	WTU-VP-13886		47.3861	-120.769	-1.90534e+06	6.79636e+06	Original, georeferenced	3
NG	Consortium of Pacific Northwest Herbarium	WTU-VP	WTU-VP-197146		47.4215	-120.964	-1.9174e+06	6.80587e+06	Original, georeferenced	3
NG	Consortium of Pacific Northwest Herbarium	WS-VP	WS-VP-87175		47.4252	-113.977	-1.41969e+06	6.62278e+06	Original, georeferenced	1
NG	Consortium of Pacific Northwest Herbarium	WS-VP	WS-VP-166585		47.4337	-116.362	-1.59144e+06	6.68015e+06	Original, georeferenced	1
NG	Consortium of Pacific Northwest Herbarium	ID-VP	ID-VP-54104		47.441	-115.756	-1.54771e+06	6.66597e+06	Assigned new point	2
NG	Consortium of Pacific Northwest Herbarium	ID-VP	ID-VP-54070		47.4504	-113.57	-1.38935e+06	6.61651e+06	Assigned new point	3
NG	Consortium of Pacific Northwest Herbarium	WS-VP	WS-VP-89377		47.4504	-113.57	-1.38935e+06	6.61651e+06	Original, georeferenced	1
NG	Consortium of Pacific Northwest Herbarium	WTU-VP	WTU-VP-90820		47.4764	-120.926	-1.91231e+06	6.81036e+06	original, georeferenced	3
NG	Consortium of Pacific Northwest Herbarium	WS-VP	WS-VP-87327		47.5289	-120.763	-1.89868e+06	6.81089e+06	Original, georeferenced	1
NG	Consortium of Pacific Northwest Herbarium	WTU-VP	WTU-VP-90517		47.5393	-113.18	-1.35814e+06	6.61761e+06	original, georeferenced	3
NG	Consortium of Pacific Northwest Herbarium	RM-VP	RM-VP-815200		47.5701	-112.771	-1.32745e+06	6.61228e+06	Assigned new point	3
NG	Consortium of Pacific Northwest Herbarium	WS-VP	WS-VP-87178		47.5701	-112.771	-1.32745e+06	6.61228e+06	Original, georeferenced	3
NG	Consortium of Pacific Northwest Herbarium	HPSU-VP	HPSU-VP-13068		47.7212	-122.942	-2.04005e+06	6.89796e+06	Assigned new point	3
NG	Consortium of Pacific Northwest Herbarium	RM-VP	RM-VP-739745		47.8171	-112.797	-1.3217e+06	6.63935e+06	Assigned new point	3
NG	Consortium of Pacific Northwest Herbarium	WTU-VP	WTU-VP-90830		47.8183	-123.132	-2.0484e+06	6.91389e+06	Original, georeferenced	3
NG	Consortium of Pacific Northwest Herbarium	WTU-VP	WTU-VP-90422		47.8251	-123.116	-2.04698e+06	6.91406e+06	Original, georeferenced	3
NG	Consortium of Pacific Northwest Herbarium	WS-VP	WS-VP-85291		47.9056	-123.776	-2.08782e+06	6.94361e+06	Original, georeferenced	3
NG	Consortium of Pacific Northwest Herbarium	WTU-VP	WTU-VP-90448		47.9056	-123.776	-2.08782e+06	6.94361e+06	Original, georeferenced	3
NG	Consortium of Pacific Northwest Herbarium	WTU-VP	WTU-VP-90821		47.9154	-123.772	-2.08703e+06	6.94444e+06	original, georeferenced	3
NG	Consortium of Pacific Northwest Herbarium	ID-VP	ID-VP-54134		47.9324	-116.108	-1.55506e+06	6.72652e+06	Assigned new point	3
NG	Consortium of Intermountain Herbarium			3409173	47.9496	-123.425	-2.06195e+06	6.93659e+06	Assigned new point	3
NG	Consortium of Pacific Northwest Herbarium	RM-VP	RM-VP-815178		48.1489	-113.918	-1.39175e+06	6.69878e+06	Assigned new point	3
NG	Consortium of Pacific Northwest Herbarium	MONTU-VP	MONTU-VP-59550		48.2285	-115.678	-1.51397e+06	6.74743e+06	Assigned new point	3
NG	Consortium of Pacific Northwest Herbarium	WTU-VP	WTU-VP-13891		48.3149	-121.762	-1.93213e+06	6.92136e+06	original, georeferenced	3
NG	Consortium of Pacific Northwest Herbarium	RM-VP	RM-VP-815069		48.3623	-115.753	-1.51452e+06	6.76336e+06	Assigned new point	3
NG	Consortium of Pacific Northwest Herbarium	WTU-VP	WTU-VP-84840		48.375	-120.573	-1.84847e+06	6.89217e+06	Original, georeferenced	3
NG	Consortium of Pacific Northwest Herbarium	WS-VP	WS-VP-101851		48.3869	-121.763	-1.92893e+06	6.92873e+06	original, georeferenced	3
NG	Consortium of Pacific Northwest Herbarium	WS-VP	WS-VP-101854		48.3869	-121.763	-1.92893e+06	6.92873e+06	original, georeferenced	3
NG	Consortium of Pacific Northwest Herbarium	WS-VP	WS-VP-101877		48.3869	-121.763	-1.92893e+06	6.92873e+06	Original, georeferenced	2
NG	Consortium of Pacific Northwest Herbarium	WS-VP	WS-VP-103360		48.387	-114.096	-1.39659e+06	6.72806e+06	Original, georeferenced	2
NG	Consortium of Pacific Northwest Herbarium	WS-VP	WS-VP-84915		48.387	-114.096	-1.39659e+06	6.72806e+06	Original, georeferenced	1
NG	Consortium of Pacific Northwest Herbarium	WTU-VP	WTU-VP-90827		48.4501	-120.583	-1.84584e+06	6.90016e+06	original, georeferenced	2
NG	Consortium of Pacific Northwest Herbarium	WTU-VP	WTU-VP-157767		48.4833	-120.654	-1.84922e+06	6.90561e+06	Original, georeferenced	3
NG	Consortium of Pacific Northwest Herbarium	WTU-VP	WTU-VP-31470		48.4851	-121.049	-1.87606e+06	6.91738e+06	Original, georeferenced	2
NG	Consortium of Pacific Northwest Herbarium	WTU-VP	WTU-VP-31047		48.487	-121.036	-1.87509e+06	6.91719e+06	Original, georeferenced	1
NG	Consortium of Pacific Northwest Herbarium	WS-VP	WS-VP-82174		48.4951	-121.205	-1.8862e+06	6.92301e+06	Original, georeferenced	1
NG	Consortium of Pacific Northwest Herbarium	WTU-VP	WTU-VP-3269		48.5044	-121.068	-1.8765e+06	6.91992e+06	Original, georeferenced	1
NG	Consortium of Pacific Northwest Herbarium	WTU-VP	WTU-VP-176669		48.5183	-120.815	-1.85868e+06	6.9139e+06	Original, georeferenced	2
NG	Consortium of Pacific Northwest Herbarium	ID-VP	ID-VP-54082		48.5259	-116.18	-1.53851e+06	6.79084e+06	Assigned new point	3
NG	Consortium of Pacific Northwest Herbarium	WTU-VP	WTU-VP-32193		48.5517	-120.838	-1.85878e+06	6.918e+06	Original, georeferenced	1
NG	Consortium of Pacific Northwest Herbarium	WTU-VP	WTU-VP-90419		48.574	-122.708	-1.98393e+06	6.97675e+06	Original, georeferenced	3
NG	Consortium of Pacific Northwest Herbarium	MONTU-VP	MONTU-VP-47206		48.6094	-113.738	-1.36398e+06	6.74399e+06	Assigned new point	3
NG	Consortium of Pacific Northwest Herbarium	ID-VP	ID-VP-54124		48.6103	-116.258	-1.54089e+06	6.80161e+06	Assigned new point	2
NG	Consortium of Pacific Northwest Herbarium	WS-VP	WS-VP-89091		48.6127	-116.701	-1.57168e+06	6.81271e+06	Original, georeferenced	3
NG	Consortium of Pacific Northwest Herbarium	MONTU-VP	MONTU-VP-59957		48.6179	-113.771	-1.36603e+06	6.74559e+06	Assigned new point	3
NG	Consortium of Pacific Northwest Herbarium	ID-VP	ID-VP-54081		48.6313	-116.572	-1.56204e+06	6.8115e+06	Assigned new point	2
NG	Consortium of Pacific Northwest Herbarium	ID-VP	ID-VP-54101		48.6515	-116.665	-1.56774e+06	6.8159e+06	Assigned new point	3
NG	Consortium of Pacific Northwest Herbarium	WS-VP	WS-VP-165306		48.6695	-119.932	-1.792e+06	6.90407e+06	Original, georeferenced	2
NG	Consortium of Pacific Northwest Herbarium	WTU-VP	WTU-VP-6790		48.6696	-119.932	-1.79204e+06	6.9041e+06	Original, georeferenced	3
NG	Consortium of Pacific Northwest Herbarium	SRP-VP	SRP-VP-27982		48.6698	-113.608	-1.35281e+06	6.74763e+06	Assigned new point	3
NG	Consortium of Pacific Northwest Herbarium	WTU-VP	WTU-VP-111840		48.6777	-122.831	-1.98727e+06	6.99104e+06	Original, georeferenced	3
NG	Consortium of Pacific Northwest Herbarium	WTU-VP	WTU-VP-90458		48.6777	-122.831	-1.98727e+06	6.99104e+06	Original, georeferenced	2
NG	Consortium of Pacific Northwest Herbarium	WTU-VP	WTU-VP-90464		48.6777	-122.831	-1.98727e+06	6.99104e+06	Original, georeferenced	3
NG	Consortium of Pacific Northwest Herbarium	WWB-VP	WWB-VP-10295		48.6777	-122.831	-1.98727e+06	6.99104e+06	Original, georeferenced	3
NG	Consortium of Pacific Northwest Herbarium	WTU-VP	WTU-VP-90831		48.6816	-119.836	-1.78498e+06	6.90264e+06	Original, georeferenced	3
NG	Consortium of Pacific Northwest Herbarium	MONTU-VP	MONTU-VP-43280		48.6866	-113.737	-1.36139e+06	6.75218e+06	Assigned new point	3
NG	Consortium of Pacific Northwest Herbarium	RM-VP	RM-VP-815191		48.6872	-113.75	-1.3623e+06	6.75253e+06	Assigned new point	3
NG	Consortium of Pacific Northwest Herbarium	RM-VP	RM-VP-815201		48.6952	-113.727	-1.36041e+06	6.75288e+06	Assigned new point	2
NG	Consortium of Pacific Northwest Herbarium	WS-VP	WS-VP-83090		48.7331	-120.667	-1.83922e+06	6.93159e+06	Original, georeferenced	1
NG	Consortium of Pacific Northwest Herbarium	WS-VP	WS-VP-83091		48.7331	-120.667	-1.83922e+06	6.93159e+06	Original, georeferenced	1
NG	Consortium of Pacific Northwest Herbarium	WTU-VP	WTU-VP-195454		48.7415	-120.681	-1.83979e+06	6.93286e+06	Original, georeferenced	2
NG	Consortium of Pacific Northwest Herbarium	WS-VP	WS-VP-165787		48.7418	-120.68	-1.83972e+06	6.93285e+06	Original, georeferenced	2
NG	Consortium of Pacific Northwest Herbarium	WTU-VP	WTU-VP-6843		48.7418	-120.681	-1.83977e+06	6.93288e+06	Original, georeferenced	1
NG	Consortium of Intermountain Herbarium			3409156	48.7438	-113.644	-1.35303e+06	6.7563e+06	Assigned new point	2
NG	Consortium of Pacific Northwest Herbarium	MONTU-VP	MONTU-VP-159		48.7769	-113.771	-1.36088e+06	6.76253e+06	Assigned new point	2
NG	Consortium of Pacific Northwest Herbarium	WS-VP	WS-VP-82269		48.7969	-117.131	-1.59458e+06	6.84272e+06	Original, georeferenced	1
NG	Consortium of Pacific Northwest Herbarium	WTU-VP	WTU-VP-90490		48.8132	-113.655	-1.35155e+06	6.76393e+06	original, georeferenced	3
NG	Consortium of Pacific Northwest Herbarium	WTU-VP	WTU-VP-90656		48.8665	-121.702	-1.90303e+06	6.97565e+06	Original, georeferenced	3
NG	Consortium of Pacific Northwest Herbarium	WTU-VP	WTU-VP-163929		48.9031	-121.466	-1.8855e+06	6.97232e+06	original, georeferenced	3
NG	Consortium of Pacific Northwest Herbarium	WTU-VP	WTU-VP-31407		48.9114	-121.016	-1.85494e+06	6.95996e+06	Original, georeferenced	1
NG	Consortium of Pacific Northwest Herbarium	UBC-VP	UBC-VP-103979		48.927	-121.882	-1.91228e+06	6.98718e+06	Assigned new point	1
NG	Consortium of Pacific Northwest Herbarium	WTU-VP	WTU-VP-179218		48.9363	-120.209	-1.79938e+06	6.9393e+06	Original, georeferenced	3
NG	Consortium of Pacific Northwest Herbarium	WTU-VP	WTU-VP-110388		48.9436	-121.791	-1.90546e+06	6.98614e+06	Original, georeferenced	2
NG	Consortium of Pacific Northwest Herbarium	UBC-VP	UBC-VP-84330		48.95	-124.217	-2.06591e+06	7.06251e+06	Assigned new point	2
NG	Consortium of Pacific Northwest Herbarium	WWB-VP	WWB-VP-10282		48.951	-121.635	-1.8947e+06	6.98223e+06	Original, georeferenced	3
NG	Consortium of Pacific Northwest Herbarium	WS-VP	WS-VP-100934		48.9519	-121.634	-1.89461e+06	6.9823e+06	Original, georeferenced	1
NG	Consortium of Pacific Northwest Herbarium	WS-VP	WS-VP-100935		48.9519	-121.634	-1.89461e+06	6.9823e+06	Original, georeferenced	1
NG	Consortium of Pacific Northwest Herbarium	WS-VP	WS-VP-100937		48.9519	-121.634	-1.89461e+06	6.9823e+06	Original, georeferenced	1
NG	Consortium of Pacific Northwest Herbarium	WS-VP	WS-VP-101352		48.9519	-121.634	-1.89461e+06	6.9823e+06	Original, georeferenced	1
NG	Consortium of Pacific Northwest Herbarium	WTU-VP	WTU-VP-184766		48.9649	-120.246	-1.80065e+06	6.94328e+06	Original, georeferenced	3
NG	Consortium of Pacific Northwest Herbarium	WTU-VP	WTU-VP-179020		48.9744	-120.192	-1.79665e+06	6.94275e+06	Original, georeferenced	3
NG	Consortium of Pacific Northwest Herbarium	WS-VP	WS-VP-81417		48.9914	-116.987	-1.57727e+06	6.85947e+06	Original, georeferenced	2
NG	Consortium of Pacific Northwest Herbarium	UBC-VP	UBC-VP-99536		49.0167	-114.083	-1.37496e+06	6.79475e+06	Original, georeferenced	3
NG	Consortium of Pacific Northwest Herbarium	V-VP	V-VP-42860		49.0167	-121.225	-1.86428e+06	6.97679e+06	Original, georeferenced	2
NG	Consortium of Pacific Northwest Herbarium	UBC-VP	UBC-VP-80374		49.0234	-121.862	-1.90657e+06	6.99636e+06	Assigned new point	2
NG	Consortium of Pacific Northwest Herbarium	UBC-VP	UBC-VP-100614		49.0333	-113.983	-1.36743e+06	6.79437e+06	Assigned new point	2
NG	Consortium of Pacific Northwest Herbarium	UBC-VP	UBC-VP-160612		49.0341	-121.773	-1.90011e+06	6.99477e+06	Assigned new point	2
NG	Consortium of Pacific Northwest Herbarium	UBC-VP	UBC-VP-86817		49.0353	-121.754	-1.89883e+06	6.99434e+06	Assigned new point	3
NG	Consortium of Pacific Northwest Herbarium	LEA-VP	LEA-VP-4929		49.0455	-114.059	-1.37231e+06	6.79729e+06	Assigned new point	2
NG	Consortium of Pacific Northwest Herbarium	UBC-VP	UBC-VP-103272		49.05	-120.833	-1.83653e+06	6.9688e+06	Assigned new point	3
NG	Consortium of Pacific Northwest Herbarium	LEA-VP	LEA-VP-4941		49.055	-113.899	-1.3608e+06	6.79485e+06	Assigned new point	3
NG	Consortium of Pacific Northwest Herbarium	UBC-VP	UBC-VP-107679		49.0581	-120.205	-1.79391e+06	6.9517e+06	Assigned new point	1
NG	Consortium of Pacific Northwest Herbarium	UBC-VP	UBC-VP-56201		49.0656	-120.195	-1.79292e+06	6.95218e+06	Assigned new point	3
NG	Consortium of Pacific Northwest Herbarium	LEA-VP	LEA-VP-4942		49.0667	-114.067	-1.37215e+06	6.7997e+06	Assigned new point	2
NG	Consortium of Pacific Northwest Herbarium	V-VP	V-VP-38830		49.075	-121.206	-1.86038e+06	6.98217e+06	Original, georeferenced	2
NG	Consortium of Pacific Northwest Herbarium	UBC-VP	UBC-VP-103565		49.0978	-120.768	-1.83007e+06	6.97181e+06	Assigned new point	3
NG	Consortium of Pacific Northwest Herbarium	UBC-VP	UBC-VP-66867		49.0982	-120.769	-1.83011e+06	6.97187e+06	Assigned new point	2
NG	Consortium of Pacific Northwest Herbarium	V-VP	V-VP-48233		49.131	-121.165	-1.85514e+06	6.98667e+06	original, georeferenced	3
NG	Consortium of Pacific Northwest Herbarium	LEA-VP	LEA-VP-4925		49.1333	-114.15	-1.37577e+06	6.80858e+06	Assigned new point	2
NG	Consortium of Pacific Northwest Herbarium	LEA-VP	LEA-VP-4921		49.1346	-114.161	-1.37647e+06	6.80895e+06	Assigned new point	3
NG	Consortium of Pacific Northwest Herbarium	LEA-VP	LEA-VP-4931		49.1484	-114.146	-1.37501e+06	6.8101e+06	Assigned new point	3
NG	Consortium of Pacific Northwest Herbarium	V-VP	V-VP-54507		49.15	-117.908	-1.63436e+06	6.89929e+06	original, georeferenced	3
NG	Royal BC Museum	V	V127395		49.1517	-114.417	-1.39373e+06	6.81634e+06	Original, georeferenced	3
NG	Consortium of Pacific Northwest Herbarium	UBC-VP	UBC-VP-104027		49.1665	-120.651	-1.81922e+06	6.97547e+06	Assigned new point	3
NG	Consortium of Pacific Northwest Herbarium	LEA-VP	LEA-VP-4926		49.1667	-113.934	-1.35965e+06	6.80748e+06	Assigned new point	2
NG	Consortium of Pacific Northwest Herbarium	UBC-VP	UBC-VP-80479		49.1667	-120.767	-1.82695e+06	6.9788e+06	Assigned new point	2
NG	Consortium of Pacific Northwest Herbarium	V-VP	V-VP-58933		49.1667	-119.25	-1.72485e+06	6.93645e+06	Original, georeferenced	3
NG	Consortium of Pacific Northwest Herbarium	UBC-VP	UBC-VP-114580		49.1857	-121.682	-1.88722e+06	7.00746e+06	Assigned new point	3
NG	Consortium of Pacific Northwest Herbarium	UBC-VP	UBC-VP-121467		49.1857	-121.682	-1.88722e+06	7.00746e+06	Assigned new point	2
NG	Consortium of Pacific Northwest Herbarium	UBC-VP	UBC-VP-42351		49.1857	-121.682	-1.88722e+06	7.00746e+06	Assigned new point	2
NG	Consortium of Pacific Northwest Herbarium	V-VP	V-VP-37802		49.2	-125.28	-2.12271e+06	7.12234e+06	Original, georeferenced	3
NG	Consortium of Pacific Northwest Herbarium	UBC-VP	UBC-VP-71825		49.224	-124.595	-2.07704e+06	7.10209e+06	Assigned new point	3
NG	Consortium of Pacific Northwest Herbarium	WS-VP	WS-VP-82040		49.224	-124.595	-2.07704e+06	7.10209e+06	original, georeferenced	3
NG	Royal BC Museum	V	V56722		49.25	-124.617	-2.07716e+06	7.10539e+06	Original, georeferenced	1
NG	Consortium of Pacific Northwest Herbarium	LEA-VP	LEA-VP-4902		49.3416	-114.308	-1.37985e+06	6.83409e+06	Assigned new point	3
NG	Consortium of Pacific Northwest Herbarium	V-VP	V-VP-45204		49.3499	-119.901	-1.76104e+06	6.97315e+06	Assigned new point	3
NG	Consortium of Pacific Northwest Herbarium	UBC-VP	UBC-VP-56417		49.3939	-117.378	-1.58879e+06	6.91126e+06	Assigned new point	3
NG	Consortium of Pacific Northwest Herbarium	V-VP	V-VP-37520		49.45	-125.575	-2.12894e+06	7.15685e+06	Original, georeferenced	2
NG	Consortium of Pacific Northwest Herbarium	LEA-VP	LEA-VP-4905		49.4515	-114.411	-1.38333e+06	6.84798e+06	Assigned new point	2
NG	Royal BC Museum	V	V144706		49.4667	-124.283	-2.04478e+06	7.11612e+06	Original, georeferenced	3
NG	Consortium of Pacific Northwest Herbarium	UBC-VP	UBC-VP-147368		49.5142	-120.877	-1.81908e+06	7.01743e+06	Assigned new point	3
NG	Consortium of Pacific Northwest Herbarium	UBC-VP	UBC-VP-83915		49.5402	-117.951	-1.62194e+06	6.94093e+06	Assigned new point	2
NG	Royal BC Museum	V	V130407		49.55	-126.063	-2.15501e+06	7.18312e+06	Original, georeferenced	3
NG	Consortium of Pacific Northwest Herbarium	V-VP	V-VP-71418		49.5917	-115.125	-1.42768e+06	6.87857e+06	Original, georeferenced	2
NG	Consortium of Pacific Northwest Herbarium	WTU-VP	WTU-VP-90544		49.8041	-117.469	-1.57922e+06	6.95623e+06	Original, georeferenced	3
NG	OSU Herbarium Database	OSU	OSU221836		49.9032	-114.395	-1.36719e+06	6.89544e+06	Assigned new point	2
NG	Consortium of Pacific Northwest Herbarium	UBC-VP	UBC-VP-137468		49.954	-123.014	-1.93902e+06	7.12502e+06	Assigned new point	2
NG	Consortium of Pacific Northwest Herbarium	UBC-VP	UBC-VP-93701		49.9723	-117.302	-1.56158e+06	6.96962e+06	Assigned new point	2
NG	Consortium of Pacific Northwest Herbarium	UBC-VP	UBC-VP-118643		49.9833	-123.033	-1.93891e+06	7.12856e+06	Assigned new point	2
NG	Consortium of Pacific Northwest Herbarium	WS-VP	WS-VP-101781		50.2	-114.517	-1.36555e+06	6.9294e+06	Original, georeferenced	1
NG	Consortium of Pacific Northwest Herbarium	V-VP	V-VP-63095		50.3833	-122.417	-1.88046e+06	7.1502e+06	Original, georeferenced	1
NG	Consortium of Pacific Northwest Herbarium	UBC-VP	UBC-VP-95849		50.55	-122.917	-1.90471e+06	7.1818e+06	Assigned new point	2
NG	Consortium of Pacific Northwest Herbarium	UBC-VP	UBC-VP-115104		50.6	-121.7	-1.8245e+06	7.15116e+06	Assigned new point	3
NG	Consortium of Pacific Northwest Herbarium	UBC-VP	UBC-VP-99502		50.8535	-121.711	-1.81379e+06	7.17707e+06	Original, georeferenced	3
NG	Royal BC Museum	V	V084078		50.8667	-115.65	-1.4186e+06	7.0243e+06	Original, georeferenced	2
NG	University of Washington Herbarium	WTU-VP	WTU-VP-90501		50.8846	-118.255	-1.58929e+06	7.08778e+06	original, georeferenced	3
NG	Consortium of Pacific Northwest Herbarium	V-VP	V-VP-67142		51.0333	-122.467	-1.8536e+06	7.21694e+06	Original, georeferenced	2
NG	Consortium of Pacific Northwest Herbarium	UBC-VP	UBC-VP-103532		51.0404	-122.526	-1.85705e+06	7.21939e+06	Assigned new point	3
NG	Consortium of Pacific Northwest Herbarium	UBC-VP	UBC-VP-103070		51.0622	-122.636	-1.86296e+06	7.22478e+06	Assigned new point	2
NG	Royal BC Museum	V	V56527		51.0667	-118.083	-1.57092e+06	7.10229e+06	original, georeferenced	2
NG	Consortium of Pacific Northwest Herbarium	UBC-VP	UBC-VP-99464		51.1828	-121.906	-1.81129e+06	7.2158e+06	Assigned new point	2
NG	Royal BC Museum	V	V93242		51.1833	-121.9	-1.8109e+06	7.21569e+06	original, georeferenced	3
NG	Consortium of Pacific Northwest Herbarium	UBC-VP	UBC-VP-95713		51.2399	-116.219	-1.44276e+06	7.0761e+06	Assigned new point	2
NG	Consortium of Pacific Northwest Herbarium	UBC-VP	UBC-VP-99489		51.286	-117.334	-1.51373e+06	7.1068e+06	Assigned new point	3
NG	Consortium of Pacific Northwest Herbarium	UBC-VP	UBC-VP-99491		51.286	-117.334	-1.51373e+06	7.1068e+06	Original, georeferenced	3
NG	Consortium of Pacific Northwest Herbarium	UBC-VP	UBC-VP-95700		51.3137	-116.153	-1.43579e+06	7.08231e+06	Assigned new point	3
NG	Consortium of Pacific Northwest Herbarium	WS-VP	WS-VP-95864		51.4156	-116.248	-1.43828e+06	7.09507e+06	original, georeferenced	3
NG	Consortium of Pacific Northwest Herbarium	UBC-VP	UBC-VP-99456		51.6062	-122.077	-1.80281e+06	7.26321e+06	Assigned new point	2
NG	University of Washington Herbarium	WTU-VP	WTU-VP-235792		51.6544	-115.646	-1.39058e+06	7.10659e+06	Original, georeferenced	3
NG	Consortium of Pacific Northwest Herbarium	UBC-VP	UBC-VP-99463		51.736	-120.014	-1.66746e+06	7.22007e+06	Assigned new point	2
NG	Consortium of Pacific Northwest Herbarium	UBC-VP	UBC-VP-118079		51.7992	-119.875	-1.65604e+06	7.22288e+06	Assigned new point	2
NG	Consortium of Pacific Northwest Herbarium	UBC-VP	UBC-VP-103767		52.102	-120.931	-1.70923e+06	7.28151e+06	Assigned new point	2
NG	Consortium of Pacific Northwest Herbarium	UBC-VP	UBC-VP-118132		52.2054	-119.566	-1.61965e+06	7.2563e+06	Assigned new point	2
NG	Consortium of Pacific Northwest Herbarium	UBC-VP	UBC-VP-103507		52.7103	-118.231	-1.51588e+06	7.27504e+06	Assigned new point	2
NG	Consortium of Pacific Northwest Herbarium	V-VP	V-VP-51317		52.7582	-126.516	-2.01544e+06	7.51014e+06	Original, georeferenced	2
NG	Consortium of Pacific Northwest Herbarium	UBC-VP	UBC-VP-67880		52.7613	-125.353	-1.94676e+06	7.47421e+06	Assigned new point	3
NG	Consortium of Pacific Northwest Herbarium	UBC-VP	UBC-VP-113150		52.8599	-117.967	-1.49357e+06	7.28413e+06	Assigned new point	2
NG	Royal BC Museum	V	V119510		52.8917	-120.833	-1.66888e+06	7.35865e+06	Original, georeferenced	2
NG	Consortium of Pacific Northwest Herbarium	UBC-VP	UBC-VP-103555		53.0061	-121.516	-1.70534e+06	7.38827e+06	Assigned new point	3
NG	Consortium of Pacific Northwest Herbarium	UBC-VP	UBC-VP-100222		53.0219	-121.265	-1.68943e+06	7.38317e+06	Assigned new point	2
NG	Consortium of Pacific Northwest Herbarium	UBC-VP	UBC-VP-49795		53.1305	-119.206	-1.5593e+06	7.34156e+06	Assigned new point	2
NG	Consortium of Pacific Northwest Herbarium	WTU-VP	WTU-VP-90443		53.1464	-119.179	-1.55704e+06	7.34254e+06	original, georeferenced	3
NG	Consortium of Pacific Northwest Herbarium	UBC-VP	UBC-VP-100216		53.2061	-121.543	-1.69808e+06	7.40906e+06	Assigned new point	2
NG	Consortium of Pacific Northwest Herbarium	UBC-VP	UBC-VP-103168		53.2061	-121.543	-1.69808e+06	7.40906e+06	Assigned new point	3
NG	Consortium of Pacific Northwest Herbarium	UBC-VP	UBC-VP-99494		53.3505	-120.107	-1.60511e+06	7.38634e+06	Original, georeferenced	3
NG	Royal BC Museum	V	V125280		53.3505	-120.107	-1.60511e+06	7.38634e+06	Original, georeferenced	3
NG	Royal BC Museum	V	V207583		53.6169	-127.043	-2.00079e+06	7.60947e+06	Original, georeferenced	2
NG	Consortium of Pacific Northwest Herbarium	V-VP	V-VP-70521		53.6533	-126.489	-1.96716e+06	7.59568e+06	Original, Georeferenced	2
NG	Royal BC Museum	V	V18787		53.8162	-123.974	-1.81375e+06	7.53679e+06	Original, georeferenced	2
NG	Canadensys	UBC	14002658	14002658	55.2023	-121.497	-1.6069e+06	7.60759e+06	Assigned new point	3
NG	Consortium of Rocky Mountain Herbarium	RM	RM-33049		35.736	-105.523	-1.01711e+06	5.14753e+06	Original, georeferenced	2
NG	Consortium of Rocky Mountain Herbarium	RM	RM-33114		35.9421	-105.65	-1.02523e+06	5.17377e+06	Original, georeferenced	1
NG	Consortium of Rocky Mountain Herbarium	RM	RM-83170		36.556	-105.406	-990022	5.24176e+06	Original, georeferenced	2
NG	Consortium of Intermountain Herbarium	ASC	75099	2083359	37.5369	-107.077	-1.12535e+06	5.38359e+06	Original, georeferenced	2
NG	Consortium of Rocky Mountain Herbarium	RM	RM-150436		38.47	-109.23	-1.2986e+06	5.53184e+06	Original, georeferenced	2
NG	Consortium of Rocky Mountain Herbarium	RM	RM-20830		38.682	-107.193	-1.1105e+06	5.51753e+06	Original, georeferenced	1
NG	Consortium of Rocky Mountain Herbarium	RM	RM-20832		38.7049	-107.191	-1.10981e+06	5.52013e+06	Original, georeferenced	1
NG	Consortium of Rocky Mountain Herbarium	RM	RM-20972		38.8191	-106.619	-1.05586e+06	5.52349e+06	Original, georeferenced	1
NG	Consortium of Rocky Mountain Herbarium	RM	RM-83309		38.8439	-105.04	-913208	5.5019e+06	Original, georeferenced	2
NG	Consortium of Rocky Mountain Herbarium	RM	RM-13887		38.8899	-105.138	-921175	5.50862e+06	Original, georeferenced	2
NG	Consortium of Rocky Mountain Herbarium	RM	RM-144068		38.9911	-107.066	-1.0922e+06	5.55077e+06	Original, georeferenced	2
NG	Consortium of Rocky Mountain Herbarium	RM	RM-13891		38.9921	-106.079	-1.00378e+06	5.53462e+06	Original, georeferenced	2
NG	Consortium of Rocky Mountain Herbarium	RM	RM-13907		39.1642	-105.083	-911159	5.53942e+06	Original, georeferenced	2
NG	Consortium of Rocky Mountain Herbarium	RM	RM-144340		39.2427	-106.497	-1.03606e+06	5.5701e+06	Original, georeferenced	2
NG	Consortium of Rocky Mountain Herbarium	RM	RM-144348		39.2645	-106.514	-1.03712e+06	5.57288e+06	Original, georeferenced	1
NG	Consortium of Rocky Mountain Herbarium	RM	RM-13905		39.2656	-105.381	-935942	5.55542e+06	Original, georeferenced	2
NG	Consortium of Rocky Mountain Herbarium	RM	RM-144341		39.2905	-106.561	-1.04076e+06	5.57662e+06	Original, georeferenced	2
NG	Consortium of Rocky Mountain Herbarium	RM	RM-144322		39.657	-105.883	-973078	5.60787e+06	Original, georeferenced	1
NG	Consortium of Intermountain Herbarium	RM	RM-170061	1205095	40.3284	-106.132	-981474	5.68842e+06	Original, georeferenced	2
NG	Consortium of Pacific Northwest Herbarium	RM-VP	RM-VP-142262		44.7242	-111.398	-1.30889e+06	6.27511e+06	Original, georeferenced	2
NG	Consortium of Pacific Northwest Herbarium	RM-VP	RM-VP-216200		44.9119	-115.872	-1.6477e+06	6.39949e+06	Original, georeferenced	2
NG	Consortium of Pacific Northwest Herbarium	RM-VP	RM-VP-149786		45.0091	-109.83	-1.17868e+06	6.27572e+06	Original, georeferenced	2
NG	Consortium of Pacific Northwest Herbarium	RM-VP	RM-VP-744131		45.1647	-111.082	-1.27178e+06	6.31692e+06	Original, georeferenced	2
NG	Consortium of Pacific Northwest Herbarium	RM-VP	RM-VP-146990		45.1959	-109.647	-1.15961e+06	6.29292e+06	Original, georeferenced	2
NG	Consortium of Pacific Northwest Herbarium	RM-VP	RM-VP-714102		45.2323	-109.492	-1.1466e+06	6.2941e+06	Original, georeferenced	1
NG	Consortium of Pacific Northwest Herbarium	RM-VP	RM-VP-744333		45.2752	-110.196	-1.20011e+06	6.3118e+06	Original, georeferenced	3
NG	Consortium of Pacific Northwest Herbarium	RM-VP	RM-VP-142115		45.2761	-111.442	-1.2964e+06	6.33636e+06	Original, georeferenced	2
NG	Consortium of Pacific Northwest Herbarium	RM-VP	RM-VP-155427		45.3044	-110.638	-1.2335e+06	6.32345e+06	Original, georeferenced	1
NG	Consortium of Pacific Northwest Herbarium	SRP-VP	SRP-VP-28146		45.6201	-115.7	-1.60903e+06	6.47083e+06	Original, georeferenced	2
NG	Consortium of Pacific Northwest Herbarium	WTU-VP	WTU-VP-90839		46.0701	-113.27	-1.41135e+06	6.46146e+06	Original, georeferenced	3
NG	Consortium of Pacific Northwest Herbarium	RM-VP	RM-VP-741359		46.2208	-110.371	-1.18817e+06	6.41859e+06	Original, georeferenced	2
NG	Consortium of Pacific Northwest Herbarium	MONTU-VP	MONTU-VP-20329		46.3308	-114.372	-1.48514e+06	6.5146e+06	Original, georeferenced	2
NG	Consortium of Pacific Northwest Herbarium	WTU-VP	WTU-VP-185106		47.0804	-121.072	-1.94016e+06	6.77411e+06	Original, georeferenced	2
NG	Consortium of Pacific Northwest Herbarium	RM-VP	RM-VP-754594		47.1272	-112.425	-1.31566e+06	6.5574e+06	Original, georeferenced	2
NG	Consortium of Pacific Northwest Herbarium	WTU-VP	WTU-VP-90469		47.2904	-120.447	-1.88704e+06	6.77692e+06	Original, georeferenced	3
NG	Consortium of Pacific Northwest Herbarium	RM-VP	RM-VP-753498		47.3271	-112.835	-1.3396e+06	6.58748e+06	Original, georeferenced	1
NG	Consortium of Pacific Northwest Herbarium	RM-VP	RM-VP-753309		47.3549	-112.847	-1.33961e+06	6.59072e+06	Original, georeferenced	2
NG	Consortium of Pacific Northwest Herbarium	RM-VP	RM-VP-739146		47.505	-112.966	-1.34366e+06	6.60938e+06	Original, georeferenced	2
NG	Consortium of Pacific Northwest Herbarium	RM-VP	RM-VP-739152		47.5093	-112.959	-1.34299e+06	6.60968e+06	Original, georeferenced	2
NG	Consortium of Pacific Northwest Herbarium	UBC-VP	UBC-VP-67071		47.6002	-112.76	-1.32573e+06	6.61528e+06	Original, georeferenced	2
NG	Consortium of Pacific Northwest Herbarium	WTU-VP	WTU-VP-90660		47.8183	-123.136	-2.04862e+06	6.914e+06	Original, georeferenced	3
NG	Consortium of Pacific Northwest Herbarium	WTU-VP	WTU-VP-90826		48.1129	-120.807	-1.87599e+06	6.87214e+06	Original, georeferenced	3
NG	Consortium of Pacific Northwest Herbarium	RM-VP	RM-VP-815180		48.5985	-113.489	-1.34672e+06	6.73752e+06	Original, georeferenced	2
NG	Consortium of Pacific Northwest Herbarium	WTU-VP	WTU-VP-90456		48.6777	-122.831	-1.98727e+06	6.99104e+06	Original, georeferenced	2
NG	Consortium of Pacific Northwest Herbarium	RM-VP	RM-VP-815183		48.7387	-113.429	-1.33802e+06	6.75121e+06	Original, georeferenced	2
NG	Consortium of Pacific Northwest Herbarium	SRP-VP	SRP-VP-53878		48.7418	-120.681	-1.83977e+06	6.93288e+06	Original, georeferenced	3
NG	Consortium of Pacific Northwest Herbarium	UBC-VP	UBC-VP-137122		48.7418	-120.681	-1.83977e+06	6.93288e+06	Original, georeferenced	2
NG	Consortium of Pacific Northwest Herbarium	UBC-VP	UBC-VP-130650		49.0341	-121.773	-1.90011e+06	6.99477e+06	Original, georeferenced	2
NG	Consortium of Pacific Northwest Herbarium	UBC-VP	UBC-VP-102434		49.75	-118.934	-1.67968e+06	6.98817e+06	Original, georeferenced	2
NG	Consortium of Pacific Northwest Herbarium	UBC-VP	UBC-VP-118175		51.9538	-120.179	-1.66861e+06	7.24653e+06	Original, georeferenced	2
NG	Consortium of Pacific Northwest Herbarium	UBC-VP	UBC-VP-129312		52.4148	-126.67	-2.04247e+06	7.48186e+06	Original, georeferenced	2
NG	Consortium of Pacific Northwest Herbarium	UBC-VP	UBC-VP-100066		53.2061	-121.543	-1.69808e+06	7.40906e+06	Original, georeferenced	3
NG	Consortium of Pacific Northwest Herbarium	WTU-VP	WTU-VP-194038		46.8996	-121.171	-1.95519e+06	6.75855e+06	Original, georeferenced at trailhead	3
NG	Consortium of Rocky Mountain Herbarium	RM	RM-102301		40.1564	-107.103	-1.06992e+06	5.68449e+06	Original, georeferenced, converted NAD27 to WGS84	3
NG	Consortium of Rocky Mountain Herbarium	RM	RM-12166		35.8276	-106.575	-1.11575e+06	5.17592e+06	Original, georeferenced, in correct region yet hard to say that lat/long is very accurate. No real site description	3
NG	Consortium of Rocky Mountain Herbarium	RM	RM-127390		39.1584	-107.252	-1.10511e+06	5.57314e+06	Original, georeferenced, in correct region yet hard to say that lat/long is very accurate. No real site description	3
NG	Consortium of Intermountain Herbarium			153563	33.8806	-107.486	-1.24801e+06	4.96375e+06	Original, georeferenced.	3
NG	Consortium of Intermountain Herbarium			265683	38.8697	-107.21	-1.1078e+06	5.53935e+06	Original, georeferenced.	3
NG	Consortium of Rocky Mountain Herbarium	RM	RM-144330		39.0448	-106.598	-1.04923e+06	5.54906e+06	Original, georeferenced.	3
NG	Consortium of Rocky Mountain Herbarium	RM	RM-144324		39.7182	-106.329	-1.01122e+06	5.62182e+06	Original, georeferenced.	2
NG	Consortium of Rocky Mountain Herbarium	RM	RM-144858		39.8203	-106.367	-1.01246e+06	5.6341e+06	Original, georeferenced.	3
NG	Consortium of Rocky Mountain Herbarium	RM	RM-153213		43.9684	-110.757	-1.27979e+06	6.17907e+06	Original, georeferenced.	3
NG	Consortium of Pacific Northwest Herbarium	RM-VP	RM-VP-519561		44.7004	-111.387	-1.30875e+06	6.27229e+06	Original, georeferenced.	3
NG	Consortium of Pacific Northwest Herbarium	CIC-VP	CIC-VP-18491		44.977	-115.931	-1.64981e+06	6.40799e+06	Original, georeferenced.	3
NG	Consortium of Pacific Northwest Herbarium	OSC-VP	OSC-VP-155780		45.1637	-117.301	-1.74626e+06	6.46447e+06	Original, georeferenced.	3
NG	Consortium of Pacific Northwest Herbarium	OSC-VP	OSC-VP-179409		45.1956	-117.209	-1.73813e+06	6.46534e+06	Original, georeferenced.	3
NG	Consortium of Pacific Northwest Herbarium	OSC-VP	OSC-VP-22428		45.2439	-117.2	-1.73553e+06	6.4702e+06	Original, georeferenced.	3
NG	Consortium of Pacific Northwest Herbarium	MONT-VP	MONT-VP-50931		45.8186	-110.921	-1.24104e+06	6.38518e+06	Original, georeferenced.	2
NG	Consortium of Pacific Northwest Herbarium	MONT-VP	MONT-VP-50955		46.6016	-114.255	-1.46735e+06	6.54091e+06	Original, georeferenced.	2
NG	Consortium of Pacific Northwest Herbarium	MONT-VP	MONT-VP-50948		47.3614	-113.811	-1.40971e+06	6.61226e+06	Original, georeferenced.	2
NG	Consortium of Pacific Northwest Herbarium	OSC-VP	OSC-VP-129825		47.3842	-121.022	-1.92309e+06	6.80378e+06	Original, georeferenced.	3
NG	Consortium of Pacific Northwest Herbarium	RM-VP	RM-VP-738447		47.4069	-112.847	-1.33803e+06	6.59632e+06	Original, georeferenced.	3
NG	Consortium of Pacific Northwest Herbarium	MONTU-VP	MONTU-VP-11038		48.3539	-113.37	-1.34604e+06	6.70886e+06	Original, georeferenced.	3
NG	Consortium of Pacific Northwest Herbarium	CIC-VP	CIC-VP-19918		48.5828	-116.71	-1.57345e+06	6.80981e+06	Original, georeferenced.	3
NG	Consortium of Rocky Mountain Herbarium	RM	RM-13974		38.8913	-105.448	-949130	5.51335e+06	Original, georeferenced.	3
NG	Consortium of Rocky Mountain Herbarium	RM	RM-13882		38.9633	-105.43	-946084	5.52136e+06	Original, georeferenced.	1
NG	Consortium of Pacific Northwest Herbarium	WWB-VP	WWB-VP-10300		48.6777	-122.831	-1.98727e+06	6.99104e+06	Original, georeferenced.	3
NG	Consortium of Pacific Northwest Herbarium	WS-VP	WS-VP-66828		46.7558	-121.778	-2.00445e+06	6.76269e+06	Original, georeferenced.	2
NG	Consortium of Rocky Mountain Herbarium	RM	RM-128316		44.9972	-109.375	-1.14345e+06	6.2661e+06	Original, georeferenced.	3
NG	Consortium of Pacific Northwest Herbarium	ID-VP	ID-VP-54102		45.1334	-114.614	-1.54404e+06	6.3917e+06	Original, georeferenced.	3
NG	Consortium of Rocky Mountain Herbarium	RM	RM-120901		48.1381	-112.812	-1.31293e+06	6.67412e+06	Original, georeferenced.	3
NG	Consortium of Intermountain Herbarium	CS	17207	512071	37.2373	-106.627	-1.09031e+06	5.34106e+06	Original, georeferenced.	3
NG	Consortium of Pacific Northwest Herbarium	ID-VP	ID-VP-54106		45.0488	-115.393	-1.60636e+06	6.40192e+06	Original, georeferenced.	3
NG	Consortium of Pacific Northwest Herbarium	ID-VP	ID-VP-54144		45.1971	-113.616	-1.46577e+06	6.37497e+06	Original, georeferenced.	3
NG	Consortium of Rocky Mountain Herbarium	RM	RM-13898		39.4841	-105.543	-946209	5.58291e+06	Original, georeferenced.	3
NG	Consortium of Intermountain Herbarium	RM	RM-785497	4805636	36.5564	-105.429	-992211	5.24217e+06	Original, georeferenced.	3
NG	Consortium of Rocky Mountain Herbarium	RM	RM-13463		36.826	-105.223	-967704	5.2705e+06	Original, georeferenced.	3
NG	Consortium of Pacific Northwest Herbarium	WTU-VP	WTU-VP-90854		46.2477	-114.353	-1.48654e+06	6.50525e+06	Original, georeferenced.	3
NG	Consortium of Intermountain Herbarium	UNM	101182	4051543	35.8333	-106.475	-1.10609e+06	5.17484e+06	Original, georeferenced.	3
NG	Consortium of Intermountain Herbarium			3409182	39.1188	-106.703	-1.05699e+06	5.55927e+06	Original, georeferenced.	3
NG	Consortium of Pacific Northwest Herbarium	OSC-VP	OSC-VP-76436		45.2284	-117.272	-1.74153e+06	6.47052e+06	Original, georeferenced.	3
NG	Consortium of Pacific Northwest Herbarium	MONTU-VP	MONTU-VP-3627		47.3827	-113.919	-1.41689e+06	6.61695e+06	Original, georeferenced.	3
NG	Consortium of Pacific Northwest Herbarium	CIC-VP	CIC-VP-43709		44.1401	-115.011	-1.60911e+06	6.29447e+06	Assigned new point	3
NG	Consortium of Pacific Northwest Herbarium	CIC-VP	CIC-VP-25196		45.1734	-116.12	-1.65697e+06	6.43391e+06	Assigned new point	3
NG	Consortium of Pacific Northwest Herbarium	WS-VP	WS-VP-90159		52.6793	-117.698	-1.48377e+06	7.25927e+06	Assigned new point	3
NG	Consortium of Pacific Northwest Herbarium	WTU-VP	WTU-VP-13893		48.8237	-121.843	-1.91442e+06	6.97553e+06	Assigned new point	3
NG	Consortium of Pacific Northwest Herbarium	RM-VP	RM-VP-738426		47.3732	-112.861	-1.34014e+06	6.59301e+06	Original,georeferenced	3
NG	Consortium of Intermountain Herbarium	NMCR	23609	99846	33.8827	-107.49	-1.24836e+06	4.96407e+06	Originial, georeferenced	3
NG	Canadensys			15887419	48.9167	-111.517	-1.1974e+06	6.73216e+06	Assigned new point	3
NG	Canadensys	ALTA-VP	ALTA-VP 112814	15877108	50.5994	-114.988	-1.38377e+06	6.98167e+06	Assigned new point	3
NG	Canadensys	ALTA-VP	ALTA-VP 122218	15915130	52.2253	-116.552	-1.42847e+06	7.18612e+06	Assigned new point	3
NG	Canadensys	ALTA-VP	ALTA-VP 130381	15928060	50.25	-114.517	-1.36388e+06	6.93468e+06	Assigned new point	3
NG	Consortium of Intermountain Herbarium			3030858	38.6895	-106.485	-1.04658e+06	5.50639e+06	Assigned new point	2
NG	Mount Rainier National Park Herbarium	MORA	MORA-5510		46.934	-121.675	-1.98911e+06	6.77773e+06	Assigned new point	2
NG	Consortium of Pacific Northwest Herbarium	MONTU-VP	MONTU-VP-15569		46.5116	-114.245	-1.46963e+06	6.53103e+06	Assigned new point	3
NG	Consortium of Pacific Northwest Herbarium	ID-VP	ID-VP-54170		48.7388	-113.442	-1.33892e+06	6.75149e+06	Assigned new point	2
NG	Consortium of Pacific Northwest Herbarium	ID-VP	ID-VP-54112		45.096	-116.204	-1.66614e+06	6.42783e+06	Assigned new point	2
NG	Consortium of Pacific Northwest Herbarium	LEA-VP	LEA-VP-4946		49.9461	-123.082	-1.9438e+06	7.12631e+06	Assigned new point	3
NG	Consortium of Intermountain Herbarium	CS	29761	512112	37.8303	-105.448	-969389	5.39073e+06	Assigned new point	3
NG	Consortium of Pacific Northwest Herbarium	ID-VP	ID-VP-54061		45.7179	-113.984	-1.47659e+06	6.4397e+06	Assigned new point	3
NG	Consortium of Pacific Northwest Herbarium	OSC-VP	OSC-VP-68211		45.1942	-117.29	-1.74425e+06	6.46741e+06	Original, georeferenced	3
NG	Consortium of Intermountain Herbarium	RMBL	RMBL0009656	3030965	38.9545	-107.002	-1.08727e+06	5.54547e+06	Assigned new point	3
NG	Consortium of Rocky Mountain Herbarium	RM	RM-65996		43.7488	-110.775	-1.28743e+06	6.15525e+06	Assigned new point	3
NG	Consortium of Rocky Mountain Herbarium	RM	RM-13371		38.0479	-105.609	-979938	5.4184e+06	Assigned new point	3
NG	Consortium of Pacific Northwest Herbarium	MONTU-VP	MONTU-VP-19584		46.6016	-114.255	-1.46738e+06	6.54092e+06	Assigned new point	2
NG	Consortium of Intermountain Herbarium	UCR	UCR-131280	403968	39.5047	-106.709	-1.04935e+06	5.60357e+06	Assigned new point	3
NG	Consortium of Intermountain Herbarium	UCR	UCR-150121	426135	49.0353	-121.754	-1.89882e+06	6.99434e+06	Assigned new point	3
NG	Consortium of Intermountain Herbarium	UCR	UCR-150067	426165	49.0353	-121.754	-1.89882e+06	6.99434e+06	Assigned new point	3
NG	Consortium of Intermountain Herbarium	UCR	UCR-149259	425615	36.639	-106.199	-1.06301e+06	5.26425e+06	Assigned new point	3
NG	Consortium of Rocky Mountain Herbarium	RM	RM-127494		39.5118	-106.111	-996166	5.59477e+06	Assigned new point	3
NG	Consortium of Pacific Northwest Herbarium	RM-VP	RM-VP-746877		45.1239	-109.909	-1.18183e+06	6.28981e+06	Assigned new point	3
NG	Consortium of Pacific Northwest Herbarium	LEA-VP	LEA-VP-4928		49.1192	-114.073	-1.3709e+06	6.80543e+06	Assigned new point	3
NG	Consortium of Pacific Northwest Herbarium	ID-VP	ID-VP-54093		44.549	-113.532	-1.48041e+06	6.30282e+06	Assigned new point	3
NG	Consortium of Pacific Northwest Herbarium	ID-VP	ID-VP-54088		44.7674	-114.691	-1.56256e+06	6.35417e+06	Assigned new point	3
NG	Consortium of Pacific Northwest Herbarium	ID-VP	ID-VP-54095		44.4379	-113.321	-1.46755e+06	6.28584e+06	Assigned new point	3
NG	Consortium of Pacific Northwest Herbarium	ID-VP	ID-VP-54094		44.4455	-113.323	-1.46751e+06	6.28674e+06	Assigned new point	2
NG	Consortium of Pacific Northwest Herbarium	LEA-VP	LEA-VP-4952		49.7	-114.333	-1.3697e+06	6.8726e+06	Assigned new point	3
NG	Consortium of Pacific Northwest Herbarium	V-VP	V-VP-69767		49.0556	-124.342	-2.06889e+06	7.07709e+06	Assigned new point	3
NG	Consortium of Intermountain Herbarium			4094800	35.252	-107.597	-1.22649e+06	5.12732e+06	Assigned new point	3
NG	Consortium of Rocky Mountain Herbarium	RM	RM-13164		38.106	-105.333	-953568	5.42093e+06	Assigned new point	2
NG	Consortium of Intermountain Herbarium			1992247	38.8994	-106.305	-1.02601e+06	5.52759e+06	Assigned new point	3
NG	Consortium of Intermountain Herbarium	KHD	KHD00017961	3054434	39.085	-106.969	-1.08149e+06	5.55988e+06	Assigned new point	3
NG	Consortium of Intermountain Herbarium	KHD	KHD00037607	3037883	39.6167	-105.417	-932494	5.59626e+06	Assigned new point	3
NG	Consortium of Intermountain Herbarium	KHD	KHD00037610	3044157	40.3452	-105.654	-939434	5.68312e+06	Assigned new point	3
NG	Consortium of Pacific Northwest Herbarium	WS-VP	WS-VP-86035		43.7595	-110.743	-1.28455e+06	6.15577e+06	Assigned new point	3
NG	Consortium of Intermountain Herbarium	RM	RM-103946	1132052	44.6309	-109.759	-1.18302e+06	6.23276e+06	Assigned new point	3
NG	Consortium of Pacific Northwest Herbarium	ID-VP	ID-VP-54111		45.289	-116.122	-1.65283e+06	6.4463e+06	Assigned new point	3
NG	Consortium of Intermountain Herbarium	UTC	UTC00127503	3409152	48.1486	-113.919	-1.39183e+06	6.69878e+06	Assigned new point	3
NG	Consortium of Pacific Northwest Herbarium	MONTU-VP	MONTU-VP-6343		48.3624	-115.753	-1.51446e+06	6.76336e+06	Assigned new point	2
NG	Consortium of Pacific Northwest Herbarium	LEA-VP	LEA-VP-4943		49.0751	-114.054	-1.37102e+06	6.80033e+06	Assigned new point	2
NG	Consortium of Pacific Northwest Herbarium	LEA-VP	LEA-VP-4949		49.3344	-114.106	-1.36613e+06	6.82898e+06	Assigned new point	3
NG	Consortium of Intermountain Herbarium	RM	RM-159374	1193246	37.5048	-106.683	-1.08979e+06	5.37302e+06	Assigned new point	3
NG	Consortium of Intermountain Herbarium	RM	RM-159667	1193571	37.7546	-107.067	-1.11967e+06	5.40858e+06	Assigned new point	3
NG	Consortium of Intermountain Herbarium	RM	RM-158541	1192323	37.7851	-107.356	-1.14545e+06	5.41724e+06	Assigned new point	3
NG	Consortium of Intermountain Herbarium	RM	RM-158567	1192351	37.7938	-107.367	-1.14625e+06	5.41844e+06	Assigned new point	3
NG	Consortium of Intermountain Herbarium	RM	RM-134618	1166004	44.4183	-109.543	-1.17149e+06	6.20532e+06	Assigned new point	3
NG	Consortium of Intermountain Herbarium	RM	RM-137407	1169087	44.6117	-109.479	-1.16146e+06	6.22549e+06	Assigned new point	3
NG	Consortium of Intermountain Herbarium	RM	RM-135810	1167326	44.6136	-109.514	-1.16419e+06	6.22634e+06	Assigned new point	3
NG	Consortium of Intermountain Herbarium	RM	RM-138315	1170095	44.6309	-109.8	-1.18621e+06	6.23352e+06	Assigned new point	3
NG	Consortium of Rocky Mountain Herbarium	RM	RM-99255		43.8635	-110.886	-1.29302e+06	6.17013e+06	Assigned new point	3
NG	Consortium of Rocky Mountain Herbarium	RM	RM-99036		44.4289	-113.002	-1.44303e+06	6.27758e+06	Assigned new point	3
NG	Consortium of Rocky Mountain Herbarium	RM	RM-99436		44.5542	-111.448	-1.31772e+06	6.25753e+06	Assigned new point	3
NG	Consortium of Intermountain Herbarium			3904498	38.4638	-109.277	-1.30296e+06	5.53209e+06	Assigned new point	3
NG	Consortium of Pacific Northwest Herbarium	LEA-VP	LEA-VP-4913		49.0333	-114	-1.36859e+06	6.79472e+06	Assigned new point	3
NG	Consortium of Intermountain Herbarium			2012784	37.4598	-108.073	-1.21876e+06	5.39304e+06	Assigned new point	3
NG	Consortium of Intermountain Herbarium			3030855	39.0102	-107.043	-1.08971e+06	5.55256e+06	Assigned new point	3
NG	Consortium of Pacific Northwest Herbarium	ID-VP	ID-VP-54143		44.767	-114.691	-1.56254e+06	6.35411e+06	Assigned new point	3
NG	Consortium of Rocky Mountain Herbarium	RM	RM-22402		36.5923	-105.381	-987013	5.24563e+06	Assigned new point	3
NG	Consortium of Pacific Northwest Herbarium	LEA-VP	LEA-VP-4899		49.3167	-114.433	-1.38937e+06	6.83418e+06	Snowy Top RNAhttp://perceval.bio.nau.edu/mpcer_old/RMRS/RNAs/Idaho/Snowy%20Top%20RNA.pdf	2
NG	Consortium of Pacific Northwest Herbarium	LEA-VP	LEA-VP-4900		50.2488	-114.518	-1.36399e+06	6.93457e+06	Snowy Top RNAhttp://perceval.bio.nau.edu/mpcer_old/RMRS/RNAs/Idaho/Snowy%20Top%20RNA.pdf	2
NG	Consortium of Pacific Northwest Herbarium	ID-VP	ID-VP-54153		45.088	-114.625	-1.54648e+06	6.38709e+06	There are 7 lakes, all unnamed. I put a point on a talus slope above the highest lake. See for more info: http://www.fs.fed.us/rm/pubs/rmrs_gtr077.pdf	3
NG	Consortium of Intermountain Herbarium	CS	77890	516736	37.6723	-107.587	-1.1692e+06	5.40843e+06	Original, georeferenced	2
NG	Consortium of Pacific Northwest Herbarium	ID-VP	ID-VP-54092		44.4431	-112.988	-1.44147e+06	6.27881e+06	Assigned new point	3
NG	Consortium of Intermountain Herbarium	CS	71942	512082	39.0207	-107.045	-1.08974e+06	5.55382e+06	Original, georeferenced	3
NG	Consortium of Rocky Mountain Herbarium	RM	RM-29644		40.4768	-105.88	-956559	5.7015e+06	Assigned new point	2
NG	Consortium of Rocky Mountain Herbarium	RM	RM-29587		40.5538	-105.909	-957634	5.71072e+06	Assigned new point	2
NG	Consortium of Pacific Northwest Herbarium	RM-VP	RM-VP-834827		45.1567	-109.369	-1.13897e+06	6.28357e+06	Assigned new point	3
NG	Consortium of Intermountain Herbarium	DES	DES00030983	3095479	33.3999	-105.761	-1.08716e+06	4.87497e+06	Assigned new point	3
NG	Consortium of Intermountain Herbarium			267965	51.3556	-116.325	-1.44545e+06	7.09055e+06	Assigned new point	3
NG	Consortium of Rocky Mountain Herbarium	RM	RM-129816		45.5202	-111.976	-1.33022e+06	6.37398e+06	Original, georeferenced	2
NG	Consortium of Pacific Northwest Herbarium	UBC-VP	UBC-VP-83911		49.3499	-119.901	-1.76104e+06	6.97315e+06	Assigned new point	3
NG	Consortium of Pacific Northwest Herbarium	OSC-VP	OSC-VP-173143		44.8367	-118.32	-1.83578e+06	6.45855e+06	Assigned new point	2
NG	Consortium of Intermountain Herbarium	DES	DES00035081	3095477	33.3905	-105.811	-1.09231e+06	4.8747e+06	Original, georeferenced	2
NG	Consortium of Pacific Northwest Herbarium	ID-VP	ID-VP-54132		45.3175	-116.209	-1.65834e+06	6.45161e+06	Assigned new point	2
NG	Consortium of Pacific Northwest Herbarium	MONTU-VP	MONTU-VP-53557		47.4761	-113.935	-1.41497e+06	6.62729e+06	Assigned new point	3
